# Supplementary material for: The prognosis of hepatoid adenocarcinoma of the stomach: a propensity score-based analysis
Source: BMC Cancer. 2020 Jul 17;20:671. doi: 10.1186/s12885-020-07031-9 (PMC7368673; doi:10.1186/s12885-020-07031-9)
Supplement: Supplementary file 2 — Additional file 2. [file 12885_2020_7031_MOESM2_ESM.xlsx]

## Sheet: before PSM
ID	Gctype(0=non-HAS,1=HAS)	outcome 0=alive;1=death	deathdate	gender 0=female; 1 male	age (yr) 0:＜45 1:60＞age≥45 2:≥60	tumor location 1=U;2=M;3=L.4=total	surgery type1=PG;2=DG;3=TG;4=TGC	vascular invasion0=no;1=yes	T 1=Tis.T0,T1,T2; 2=T3; 3=T4	N 0=N0;1=N1;2=N2;3=N3	M 0=M0;1=M1	CEA 0:<=5ng/ml; 1:>5ng/ml	CEA 0:<=37u/ml; 1:>37u/ml	EGFR 0=-;1=+; 2=++;3=+++	Her2 0=-/+; 1=+++; 2=++	KI-67 1=0-25; 2=26-50; 3=51-75; 4=76-100	neoadjuvant chemotherapy	surgerydate	OS
732	1	0	2019-03-27	0	2	3	3	1	1	3	0	1	0	3	1	4	0	2014-08-01	55
782	1	0	2019-03-28	1	1	3	2	1	1	0	0	0	0	3	2	3	0	2017-10-10	17
780	1	0	2018-06-12	0	1	3	2	0	1	0	0	0	0	3	0	4	0	2017-06-19	11
747	1	0	2019-04-12	1	1	3	2	0	1	0	0	0	0	2	0	4	0	2016-06-29	33
756	1	0	2018-12-10	1	2	3	2	0	1	1	0	0	0	2	1	2	1	2016-11-02	25
788	1	0	2019-04-18	1	2	1	3	0	1	2	0	0	1	2	0	1	0	2018-01-30	14
729	1	0	2018-08-20	1	1	3	2	0	1	0	0	1	0	3	0	4	0	2013-04-26	63
764	1	0	2018-08-22	1	1	3	2	1	1	1	0	0	0	3	0	3	0	2016-08-12	24
748	1	0	2017-03-17	1	2	3	2	1	1	2	0	1	0	2	2	4	0	2016-06-13	9
784	1	0	2018-12-21	0	1	3	2	1	1	3	0	0	0	2	0	1	0	2017-10-12	14
781	1	0	2019-04-03	0	2	3	2	0	1	1	0	0	0	2	0	4	0	2017-08-03	20
744	1	0	2019-03-01	1	2	3	2	1	1	3	0	0	0	2	0	4	0	2015-12-21	38
727	1	0	2018-12-11	1	2	3	2	1	1	1	0	0	0	1	2	4	0	2012-10-15	73
734	1	0	2019-04-18	1	2	3	2	1	1	0	0	0	0	3	0	4	0	2014-12-25	51
736	1	0	2019-03-04	1	1	3	2	1	1	3	0	0	0	3	2	3	0	2015-05-19	45
758	1	0	2019-02-25	1	1	1	3	1	1	2	0	1	0	3	0	3	0	2016-06-27	31
793	1	0	2019-03-08	1	1	1	3	0	1	0	0	0	0	2	0	3	0	2018-09-17	5
770	1	0	2019-03-04	1	1	3	2	0	1	1	0	0	0	3	2	4	0	2017-02-10	24
771	1	0	2018-10-10	1	1	1	1	0	1	0	0	0	0	2	2	3	0	2017-03-03	19
792	1	0	2019-03-25	1	0	1	3	1	1	1	0	1	0	2	0	3	1	2018-09-17	6
763	1	0	2017-01-23	0	2	3	2	0	2	2	0	0	1	3	0	4	0	2016-08-05	5
789	1	0	2019-03-27	1	1	1	3	0	2	2	0	0	0	3	1	4	1	2018-07-10	8
794	1	0	2019-04-03	0	0	2	2	1	2	2	0	0	0	2	1	3	0	2018-10-23	5
724	1	0	2019-04-15	0	1	3	2	1	2	3	0	0	0	3	0	4	0	2016-07-18	32
773	1	0	2019-01-04	1	2	3	2	1	2	3	0	1	0	2	0	2	0	2017-04-06	20
791	1	0	2019-04-18	0	1	3	3	1	2	3	0	1	0	2	1	4	0	2018-04-26	11
795	1	0	2019-04-04	0	0	1	3	0	2	3	0	0	0	2	0	2	0	2018-10-23	5
742	1	0	2019-04-08	1	1	3	3	1	2	3	0	0	0	2	0	3	0	2015-12-03	40
787	1	0	2018-07-06	1	1	3	2	0	2	1	0	1	0	3	0	3	1	2018-04-03	3
759	1	0	2019-04-10	1	2	3	2	1	2	2	0	1	0	3	0	4	0	2016-06-29	33
776	1	0	2018-10-11	1	1	3	2	0	2	1	0	1	0	3	2	4	1	2017-08-15	13
797	1	0	2019-04-16	1	1	2	2	0	2	2	0	1	0	2	2	4	1	2018-12-17	3
760	1	0	2018-11-06	1	1	1	3	0	2	2	0	1	0	2	2	4	0	2016-07-01	28
740	1	0	2018-12-20	1	2	2	3	0	2	1	0	0	1	3	0	4	0	2015-08-31	39
754	1	0	2018-10-11	1	2	3	2	1	2	2	0	1	0	2	1	4	0	2016-05-31	28
741	1	0	2019-04-17	1	2	1	3	1	2	2	0	0	0	2	0	4	1	2016-01-05	39
749	1	0	2018-11-06	1	2	1	3	0	2	0	0	0	0	2	0	4	0	2016-05-05	30
778	1	0	2018-10-11	1	2	1	3	1	2	1	0	0	0	2	0	4	0	2017-05-23	16
730	1	0	2018-09-17	1	2	1	3	1	2	2	0	0	0	1	0	4	0	2013-08-12	61
752	1	0	2018-06-28	1	1	1	3	1	2	2	0	0	0	2	0	4	0	2016-05-23	25
769	1	0	2018-05-28	1	2	2	3	0	2	2	0	1	0	2	2	3	0	2016-12-06	17
796	1	0	2019-03-27	1	2	1	3	1	2	3	0	0	1	3	2	4	0	2018-10-17	5
751	1	0	2019-02-28	1	1	1	3	0	2	0	0	0	0	3	0	4	0	2016-05-17	33
723	1	0	2017-12-18	1	1	3	2	1	2	1	0	1	0	1	1	3	0	2009-11-03	97
775	1	0	2019-04-09	1	1	1	3	0	2	1	0	1	0	3	0	3	1	2017-07-07	21
745	1	0	2019-03-18	1	2	1	3	1	2	1	0	0	0	3	0	4	1	2016-04-25	34
733	1	0	2019-04-03	1	2	1	3	1	2	1	0	0	0	2	2	3	0	2014-11-28	52
746	1	0	2019-04-17	1	1	2	2	0	2	2	0	0	0	2	0	3	0	2016-02-19	37
755	1	0	2018-06-05	1	2	3	2	0	2	1	0	1	0	2	0	4	0	2016-05-23	24
790	1	0	2018-08-21	1	2	1	1	1	2	3	0	0	0	3	0	3	1	2018-07-27	0
757	1	0	2018-12-18	1	0	3	2	1	2	3	0	0	0	2	0	2	0	2016-06-15	30
761	1	0	2018-11-07	1	1	3	2	0	2	3	0	1	0	2	0	3	0	2016-07-11	27
786	1	0	2018-12-18	1	1	3	2	0	2	2	0	0	0	2	2	4	0	2017-12-25	11
772	1	0	2019-03-08	0	0	2	3	1	3	3	0	0	0	1	0	1	0	2017-03-24	23
779	1	0	2019-01-29	0	2	3	2	0	3	2	0	1	0	2	2	4	0	2017-06-06	19
762	1	0	2019-03-22	0	0	2	3	1	3	1	0	0	0	2	0	2	0	2016-08-12	31
777	1	0	2018-09-14	0	1	2	3	1	3	3	0	0	0	3	2	4	0	2017-05-10	16
783	1	0	2018-12-24	1	2	1	3	0	3	1	0	0	0	3	0	3	0	2017-10-20	14
725	1	0	2019-02-11	1	2	3	2	1	3	3	0	1	0	3	0	3	0	2018-08-08	6
766	1	0	2019-01-10	1	2	3	2	1	3	1	0	0	0	3	0	3	0	2016-12-28	24
767	1	0	2019-03-26	1	2	3	2	1	3	2	0	0	0	2	2	4	0	2016-08-31	30
750	1	0	2017-11-02	1	1	3	2	1	3	1	0	0	0	2	1	3	0	2016-05-06	17
774	1	0	2019-04-17	1	1	3	2	1	3	2	0	1	0	2	0	3	1	2017-07-19	20
765	1	1	2017-04-18	1	1	3	2	1	1	1	0	1	0	0	0	4	1	2016-12-05	4
739	1	1	2016-04-14	1	1	1	3	1	2	0	0	1	0	2	0	4	1	2015-10-13	6
738	1	1	2015-10-08	1	2	3	2	1	2	2	0	1	0	3	2	3	0	2015-06-17	3
768	1	1	2017-09-30	1	0	1	3	1	2	1	0	0	0	3	2	3	1	2017-04-14	5
743	1	1	2016-09-13	1	2	1	3	1	2	1	0	1	0	3	2	4	0	2016-01-05	8
753	1	1	2016-10-25	1	2	1	3	0	2	0	0	0	0	1	0	4	1	2016-08-12	2
728	1	1	2014-03-03	1	2	3	2	1	2	2	0	1	0	1	1	1	0	2013-01-18	13
735	1	1	2017-07-25	1	1	2	3	1	3	2	0	1	0	2	2	3	0	2015-01-14	30
737	1	1	2016-06-28	1	2	1	3	1	3	1	0	1	0	3	0	4	1	2015-09-16	9
726	1	1	2012-05-17	1	2	3	2	0	3	3	0	0	0	0	1	1	1	2011-07-05	10
299	0	0	2018-01-17	0	0	2	3	0	1	0	0	0	0	3	0	3	0	2015-07-28	29
86	0	0	2017-12-29	0	2	2	3	0	1	0	0	0	0	0	2	4	0	2016-05-17	19
619	0	0	2016-07-19	0	2	1	3	1	1	1	0	0	0	2	0	4	0	2013-04-08	39
282	0	0	2017-10-24	0	1	3	2	0	1	0	0	0	0	2	0	2	0	2015-08-19	26
56	0	0	2017-10-10	0	2	3	2	1	1	1	0	0	0	2	2	4	0	2016-07-07	15
281	0	0	2017-08-30	0	2	3	2	0	1	1	0	0	0	2	1	4	0	2015-08-19	24
497	0	0	2017-11-06	0	2	1	3	0	1	0	0	0	0	3	0	4	0	2014-04-10	42
233	0	0	2017-12-20	1	1	3	2	0	1	2	0	0	0	2	2	3	0	2015-11-02	25
441	0	0	2017-07-11	0	0	3	2	1	1	2	0	0	0	3	0	4	0	2014-08-18	34
223	0	0	2016-03-11	0	1	1	3	0	1	0	0	0	0	3	0	4	0	2015-11-11	4
616	0	0	2014-07-09	0	1	2	3	0	1	3	0	0	1	1	0	4	0	2013-04-16	14
660	0	0	2014-01-23	1	1	2	2	1	1	0	0	0	0	1	0	1	0	2012-10-08	15
159	0	0	2017-02-27	1	1	3	2	1	1	2	0	0	0	2	1	3	0	2016-02-18	12
38	0	0	2017-04-21	1	2	3	2	0	1	0	0	1	0	1	2	4	0	2012-05-04	59
212	0	0	2017-04-10	1	1	1	1	0	1	0	0	0	0	2	0	3	0	2015-11-30	16
289	0	0	2017-12-25	1	2	3	2	1	1	1	0	0	0	3	2	2	0	2015-08-05	28
51	0	0	2017-07-19	0	0	3	2	0	1	0	0	0	1	2	0	4	1	2016-09-20	9
59	0	0	2017-12-13	1	1	3	2	0	1	0	0	0	0	3	0	3	0	2016-06-28	17
596	0	0	2016-06-06	1	2	3	2	1	1	3	0	0	0	1	2	3	1	2013-06-14	35
629	0	0	2016-05-25	0	2	1	3	0	1	0	0	0	0	1	0	3	0	2013-02-19	39
544	0	0	2017-12-19	0	0	3	2	0	1	0	0	0	0	1	0	2	0	2013-11-26	48
219	0	0	2016-02-25	0	0	2	3	0	1	0	0	0	0	3	0	1	0	2015-11-17	3
351	0	0	2017-09-21	0	2	3	2	0	1	2	0	0	0	3	1	4	0	2015-03-13	30
642	0	0	2017-05-08	0	1	1	3	0	1	0	0	0	0	1	0	1	0	2013-01-11	51
115	0	0	2017-10-23	1	1	3	2	0	1	0	0	0	0	3	0	4	0	2016-04-15	18
613	0	0	2017-09-08	1	2	2	3	1	1	1	0	1	0	0	0	4	0	2013-04-23	52
309	0	0	2017-05-08	1	2	1	1	0	1	0	0	0	0	1	0	4	0	2015-06-26	22
372	0	0	2017-08-07	1	2	3	2	0	1	1	0	0	0	1	0	2	0	2015-01-18	30
575	0	0	2016-09-05	0	1	3	2	0	1	0	0	0	0	1	2	2	0	2013-08-12	36
583	0	0	2016-11-02	1	0	3	2	0	1	0	0	0	0	1	0	1	0	2013-07-29	39
49	0	0	2017-12-04	1	1	1	2	0	1	0	0	1	0	3	0	3	1	2016-10-11	13
227	0	0	2017-04-05	1	1	3	2	1	1	0	0	0	0	3	0	3	0	2015-11-05	17
693	0	0	2017-07-07	1	2	3	2	0	1	0	0	0	0	0	0	3	0	2012-03-30	63
137	0	0	2017-06-13	1	1	3	2	0	1	0	0	0	0	2	2	4	0	2016-03-16	14
169	0	0	2017-11-15	1	1	3	3	0	1	0	0	0	0	3	2	3	0	2016-02-02	21
174	0	0	2017-05-09	1	2	3	2	0	1	0	0	0	0	2	0	4	0	2016-01-22	15
185	0	0	2017-10-31	1	1	3	2	0	1	0	0	0	0	2	0	4	0	2016-01-04	21
296	0	0	2017-12-22	1	1	3	2	0	1	1	0	0	0	0	0	4	0	2015-07-30	28
413	0	0	2016-09-13	1	2	1	3	0	1	0	0	0	1	3	2	4	0	2014-10-21	22
567	0	0	2017-10-25	1	1	2	3	0	1	0	0	0	0	1	2	3	1	2013-09-02	49
650	0	0	2016-04-12	1	2	3	2	0	1	0	0	0	0	1	0	1	1	2012-12-07	40
221	0	0	2017-10-31	1	1	3	3	0	1	0	0	0	0	3	0	3	0	2015-11-17	23
364	0	0	2017-03-17	1	1	3	2	0	1	0	0	0	0	2	0	2	0	2015-01-28	25
446	0	0	2017-08-07	1	1	3	2	0	1	0	0	0	0	2	0	3	0	2014-08-13	35
635	0	0	2017-11-24	1	0	3	3	0	1	0	0	0	0	1	0	4	0	2013-01-24	58
211	0	0	2017-11-30	0	1	2	2	1	1	2	0	0	0	2	0	3	0	2015-11-30	24
428	0	0	2015-10-28	1	2	3	2	1	1	0	0	0	0	2	0	3	0	2014-09-22	13
502	0	0	2017-09-19	1	1	1	3	0	1	0	0	0	0	3	0	4	0	2014-04-03	41
68	0	0	2017-11-15	1	1	3	2	0	1	0	0	0	0	0	0	2	0	2016-06-13	17
361	0	0	2017-08-24	1	1	3	2	0	1	0	0	0	0	3	0	4	0	2015-02-06	30
474	0	0	2016-12-30	1	2	3	2	1	1	0	0	0	0	1	0	3	1	2014-05-27	31
654	0	0	2017-02-23	1	1	3	2	1	1	0	0	0	0	1	2	3	0	2012-11-20	51
679	0	0	2015-09-09	1	2	3	2	1	1	0	0	0	0	1	2	2	0	2012-07-10	37
149	0	0	2017-12-06	1	2	3	2	0	1	0	0	0	0	2	0	2	0	2016-03-02	21
434	0	0	2017-12-12	1	2	3	2	1	1	3	0	0	0	3	2	3	0	2014-09-02	39
208	0	0	2017-04-21	1	0	3	2	0	1	0	0	0	0	2	0	3	0	2015-12-01	16
362	0	0	2017-11-23	1	2	1	3	0	1	0	0	0	0	2	1	3	0	2015-02-04	33
630	0	0	2017-11-17	1	1	3	2	1	1	0	0	0	0	1	0	2	0	2013-02-19	56
631	0	0	2017-06-21	1	2	3	2	0	1	0	0	0	0	1	0	2	0	2013-02-04	52
358	0	0	2017-09-15	1	1	2	2	0	1	0	0	0	0	2	0	2	0	2015-02-26	30
423	0	0	2017-10-17	1	2	3	2	1	1	0	0	0	0	3	0	2	0	2014-10-09	36
141	0	0	2017-11-29	1	2	3	2	1	1	0	0	0	1	1	0	3	0	2016-03-10	20
559	0	0	2017-11-13	0	2	1	3	0	1	1	0	0	0	1	0	4	0	2013-09-29	49
424	0	0	2016-12-26	0	2	1	3	0	1	0	0	0	0	1	1	4	0	2014-09-30	26
203	0	0	2016-12-05	0	2	3	2	0	1	0	0	0	0	3	0	4	0	2015-12-07	11
643	0	0	2017-06-12	1	2	3	2	1	1	3	0	0	0	1	0	2	0	2013-01-10	53
73	0	0	2017-03-17	1	2	3	2	1	1	2	0	1	0	2	2	4	0	2016-06-12	9
64	0	0	2017-11-14	1	0	3	2	1	1	1	0	0	0	2	2	4	0	2016-06-21	16
155	0	0	2018-01-03	0	2	3	2	0	1	1	0	0	0	2	2	4	0	2016-02-23	22
157	0	0	2017-02-15	1	2	2	3	0	1	0	0	0	0	3	2	3	0	2016-02-19	11
176	0	0	2017-12-15	0	2	3	2	0	1	1	0	0	0	3	0	3	0	2016-01-20	22
239	0	0	2017-07-26	1	2	2	3	0	1	1	0	1	0	0	0	4	1	2015-10-26	21
321	0	0	2017-10-16	0	1	3	2	0	1	0	0	0	0	2	0	4	0	2015-05-20	28
360	0	0	2016-06-16	0	1	3	2	0	1	0	0	0	0	2	0	3	0	2015-02-06	16
66	0	0	2017-12-11	0	2	3	2	0	1	0	0	0	0	2	0	3	0	2016-06-16	17
172	0	0	2017-05-11	0	2	1	1	1	1	0	0	1	0	3	2	2	0	2016-01-27	15
279	0	0	2017-12-25	1	2	2	3	0	1	0	0	0	0	3	0	4	0	2015-08-21	28
404	0	0	2018-01-15	0	1	3	2	0	1	0	0	0	0	3	2	4	0	2014-11-13	38
449	0	0	2017-08-08	1	2	3	2	0	1	0	0	0	0	3	0	4	0	2014-08-06	36
492	0	0	2017-11-29	0	1	3	2	0	1	0	0	0	0	2	0	3	0	2014-04-23	43
530	0	0	2017-07-05	0	1	3	2	1	1	2	0	0	0	3	2	4	0	2013-12-30	42
661	0	0	2016-07-28	0	1	1	3	1	1	0	0	0	0	0	0	2	0	2012-09-27	46
708	0	0	2016-12-12	0	2	1	3	0	1	0	0	1	0	0	2	4	1	2011-12-19	59
90	0	0	2017-11-15	0	1	3	2	0	1	3	0	0	0	3	2	4	1	2016-05-11	18
267	0	0	2016-08-04	0	1	3	2	0	1	0	0	1	0	3	0	4	0	2015-09-11	10
300	0	0	2016-05-24	1	1	3	2	1	1	1	0	0	0	3	0	3	0	2015-07-27	9
249	0	0	2017-04-11	1	1	3	3	0	1	0	0	0	0	3	0	4	0	2015-10-12	17
442	0	0	2016-12-26	1	2	3	2	0	1	0	0	0	0	1	0	3	0	2014-08-18	28
516	0	0	2017-03-27	1	2	3	2	0	1	0	0	0	0	1	0	3	0	2014-02-24	37
535	0	0	2017-02-13	1	2	3	2	0	1	0	0	0	0	1	0	2	0	2013-12-20	37
48	0	0	2017-10-18	0	1	2	2	1	1	2	0	0	0	3	0	4	1	2016-10-18	12
191	0	0	2017-12-01	1	2	2	2	1	1	3	0	0	0	2	0	4	0	2015-12-21	23
452	0	0	2017-12-18	1	2	3	2	0	1	0	0	0	0	3	0	4	0	2014-07-28	40
463	0	0	2017-09-05	0	0	3	2	0	1	0	0	0	0	1	0	2	0	2014-06-16	38
489	0	0	2017-09-30	1	1	1	3	0	1	0	0	0	0	1	2	2	0	2014-04-29	41
52	0	0	2017-08-16	1	1	1	3	0	1	0	0	0	0	2	0	2	1	2016-09-14	11
111	0	0	2017-03-27	1	2	2	2	1	1	0	0	0	0	3	2	4	0	2016-04-18	11
408	0	0	2017-10-25	1	2	3	2	0	1	1	0	0	0	2	0	2	0	2014-11-04	35
415	0	0	2015-10-21	1	2	3	2	0	1	0	0	0	0	3	2	3	0	2014-10-20	12
448	0	0	2017-12-18	1	1	3	2	1	1	1	0	0	0	3	0	2	0	2014-08-11	40
367	0	0	2017-12-28	0	1	3	2	0	1	0	0	0	0	0	2	2	0	2015-01-21	35
370	0	0	2015-08-06	1	2	2	3	0	1	1	0	1	0	1	1	4	0	2015-01-19	6
522	0	0	2017-05-04	1	1	3	2	0	1	0	0	0	0	1	0	1	0	2014-01-16	39
636	0	0	2016-04-12	1	1	2	3	0	1	0	0	0	0	1	1	1	0	2013-01-22	38
276	0	0	2016-04-06	1	2	3	2	0	1	0	0	1	0	3	0	1	0	2015-08-27	7
641	0	0	2016-04-20	1	2	2	3	0	1	0	0	0	0	1	2	3	0	2013-01-15	39
652	0	0	2017-02-22	0	2	3	2	1	1	2	0	0	0	1	2	2	0	2012-12-06	50
126	0	0	2018-01-17	1	1	3	2	0	1	0	0	0	0	2	0	4	0	2016-03-29	21
301	0	0	2018-01-05	1	2	1	3	1	1	2	0	1	0	3	1	3	0	2015-07-21	29
387	0	0	2015-07-17	1	1	3	2	0	1	0	0	0	0	3	2	4	0	2014-12-16	7
458	0	0	2017-08-24	1	2	3	2	0	1	1	0	0	0	3	2	2	0	2014-07-07	37
548	0	0	2016-11-02	0	1	2	2	0	1	0	0	0	0	1	0	3	1	2013-11-11	35
574	0	0	2016-11-02	1	2	4	2	0	1	1	0	1	0	1	1	4	0	2013-08-13	38
587	0	0	2017-11-30	1	0	3	2	1	1	3	0	0	0	1	0	3	0	2013-07-11	52
166	0	0	2018-01-12	1	1	3	2	0	1	1	0	1	0	2	0	3	0	2016-02-15	22
186	0	0	2016-05-11	1	1	1	3	0	1	0	0	1	0	3	2	4	0	2015-12-28	4
350	0	0	2017-09-13	1	1	3	2	0	1	0	0	0	0	3	0	4	0	2015-03-17	29
496	0	0	2017-04-26	1	1	2	2	0	1	0	0	0	0	2	0	4	0	2014-04-14	36
517	0	0	2017-05-08	1	2	1	3	1	1	3	0	0	0	3	0	2	0	2014-02-11	38
640	0	0	2017-06-12	1	0	3	2	1	1	3	0	0	0	1	2	1	0	2013-01-17	52
71	0	0	2017-09-19	0	2	3	2	1	1	1	0	0	0	3	0	4	0	2016-06-12	15
110	0	0	2017-04-11	1	2	1	3	0	1	0	0	0	0	3	0	3	0	2016-04-18	11
230	0	0	2017-08-23	1	2	3	2	0	1	1	0	1	1	2	0	3	0	2015-11-04	21
380	0	0	2016-01-18	1	2	2	2	1	1	1	0	0	0	1	0	3	1	2014-12-29	12
414	0	0	2016-02-03	1	2	3	2	0	1	0	0	1	0	3	2	3	0	2014-10-20	15
447	0	0	2017-08-04	1	1	3	2	0	1	0	0	0	0	1	0	3	0	2014-08-13	35
465	0	0	2018-01-10	1	2	1	3	1	1	0	0	1	0	2	0	3	0	2014-06-12	42
467	0	0	2017-10-19	1	2	3	2	0	1	0	0	0	0	3	0	2	0	2014-06-09	40
565	0	0	2016-12-26	1	1	3	2	0	1	0	0	0	0	1	0	4	0	2013-09-12	39
579	0	0	2016-11-02	1	1	3	2	1	1	2	0	0	0	1	0	1	0	2013-08-05	38
606	0	0	2017-09-05	1	1	3	2	0	1	0	0	0	0	1	1	4	0	2013-05-20	51
712	0	0	2017-02-21	1	2	3	2	0	1	1	0	0	0	0	0	4	0	2011-11-14	63
61	0	0	2017-10-20	1	1	1	3	0	1	2	0	1	0	3	0	3	0	2016-06-27	15
128	0	0	2017-10-24	1	1	3	2	1	1	1	0	0	0	2	0	2	0	2016-03-28	18
612	0	0	2017-10-25	1	2	3	2	1	1	0	0	0	0	1	0	2	0	2013-04-23	54
287	0	0	2017-10-18	1	1	3	2	0	1	1	0	0	0	3	0	2	0	2015-08-07	26
334	0	0	2017-08-16	1	1	3	2	1	1	1	0	1	0	1	0	3	0	2015-04-15	28
430	0	0	2016-12-21	1	1	3	2	0	1	1	0	0	0	3	2	4	0	2014-09-15	27
637	0	0	2017-06-14	1	2	1	3	0	1	2	0	0	0	1	0	2	0	2013-01-22	52
80	0	0	2017-12-19	1	1	1	3	1	1	1	0	0	0	3	1	4	0	2016-05-25	18
235	0	0	2016-06-08	1	2	3	2	0	1	0	0	0	0	3	0	3	0	2015-10-28	7
399	0	0	2018-01-08	1	0	3	2	0	1	0	0	0	0	3	0	3	0	2014-11-20	37
451	0	0	2017-12-18	1	0	3	2	0	1	0	0	0	1	2	0	1	0	2014-07-31	40
259	0	0	2017-10-17	1	1	3	2	1	1	2	0	0	0	2	1	4	1	2015-09-17	25
272	0	0	2017-09-01	1	2	1	3	1	1	1	0	0	0	1	0	3	0	2015-09-02	23
74	0	0	2017-06-14	1	1	2	2	1	1	0	0	0	0	2	2	4	0	2016-06-12	12
154	0	0	2016-10-12	1	1	3	2	0	1	0	0	0	0	1	2	4	0	2016-02-25	7
412	0	0	2016-02-04	1	2	3	2	0	1	0	0	0	0	3	1	4	0	2014-10-22	15
431	0	0	2015-11-30	1	0	3	2	0	1	0	0	0	0	1	0	4	0	2014-09-10	14
433	0	0	2017-10-11	1	2	1	3	0	1	0	0	0	0	0	0	4	0	2014-09-02	37
714	0	0	2017-05-08	1	1	2	3	0	1	0	0	0	0	1	0	1	0	2011-11-03	66
429	0	0	2015-11-26	1	1	3	2	0	1	0	0	0	0	1	0	4	0	2014-09-16	14
493	0	0	2017-09-13	1	2	3	3	0	1	1	0	0	1	3	0	2	0	2014-04-22	40
513	0	0	2017-09-07	1	0	2	3	1	1	2	0	0	0	1	0	3	1	2014-03-01	42
248	0	0	2016-06-02	1	1	2	3	1	1	1	0	0	0	0	0	2	0	2015-10-13	7
268	0	0	2017-10-16	1	2	2	3	0	1	0	0	0	0	3	2	3	0	2015-09-11	25
680	0	0	2017-09-04	1	0	1	3	0	1	0	0	0	0	0	0	4	1	2012-07-10	61
81	0	0	2017-12-27	1	1	3	2	0	1	1	0	1	0	2	0	2	1	2016-05-24	19
46	0	0	2018-01-15	1	1	1	3	0	1	1	0	0	0	3	0	4	1	2016-11-22	13
210	0	0	2018-01-05	1	1	3	2	1	1	1	0	0	0	2	2	3	0	2015-11-30	25
648	0	0	2013-03-18	1	1	3	2	0	1	0	0	0	0	1	0	4	0	2012-12-20	2
242	0	0	2016-12-29	1	1	3	2	0	1	0	0	0	0	2	0	4	0	2015-10-22	14
469	0	0	2017-04-05	0	2	3	2	0	2	0	0	0	1	3	0	4	0	2014-06-06	33
94	0	0	2017-11-02	0	1	3	2	1	2	3	0	0	0	2	0	4	0	2016-05-06	17
184	0	0	2016-03-15	0	1	3	2	0	2	2	0	0	0	3	0	4	0	2016-01-04	2
188	0	0	2016-11-01	0	0	3	3	0	2	0	0	0	0	2	0	1	0	2015-12-25	10
198	0	0	2017-09-04	0	2	1	3	0	2	0	0	0	0	3	2	4	0	2015-12-14	20
352	0	0	2016-06-15	0	2	3	2	0	2	1	0	0	0	3	0	3	0	2015-03-12	15
386	0	0	2017-11-16	0	2	1	3	0	2	0	0	0	0	2	0	3	0	2014-12-16	35
501	0	0	2017-08-01	0	1	1	3	1	2	3	0	0	0	1	1	3	0	2014-04-04	39
592	0	0	2017-11-30	0	2	3	2	0	2	0	0	0	0	1	0	4	0	2013-06-27	53
647	0	0	2017-11-28	0	1	3	2	1	2	2	0	0	0	0	0	2	0	2012-12-20	59
50	0	0	2017-09-20	0	2	3	2	0	2	1	0	1	0	1	0	3	1	2016-09-22	11
202	0	0	2017-12-06	0	1	3	2	0	2	0	0	0	0	3	0	4	0	2015-12-09	23
220	0	0	2016-10-31	0	2	3	2	0	2	1	0	0	0	3	0	4	0	2015-11-17	11
245	0	0	2017-09-28	0	1	3	2	0	2	1	0	0	0	2	0	4	0	2015-10-20	23
421	0	0	2017-10-12	0	2	3	2	0	2	0	0	0	0	2	2	3	0	2014-10-13	35
455	0	0	2017-12-18	0	2	3	2	1	2	1	0	0	0	3	0	2	0	2014-07-22	40
466	0	0	2017-10-19	0	2	3	2	0	2	2	0	1	0	1	0	4	0	2014-06-11	40
476	0	0	2018-01-03	0	2	3	2	1	2	0	0	1	1	1	0	4	0	2014-05-22	43
531	0	0	2017-05-31	0	2	3	2	1	2	1	0	0	0	1	0	4	0	2013-12-30	41
122	0	0	2017-08-23	1	2	1	3	1	2	0	0	0	0	2	0	4	0	2016-04-01	16
303	0	0	2016-12-26	0	1	3	3	0	2	2	0	0	0	2	0	3	0	2015-07-15	17
332	0	0	2017-10-13	1	1	1	3	0	2	1	0	0	1	1	0	3	0	2015-04-22	29
621	0	0	2017-10-31	0	1	2	2	0	2	0	0	0	0	1	0	2	0	2013-03-20	55
634	0	0	2016-07-28	0	2	1	3	0	2	2	0	0	0	1	0	1	1	2013-01-25	42
181	0	0	2016-07-21	0	2	1	3	0	2	2	0	1	1	2	0	3	0	2016-01-12	6
340	0	0	2017-08-08	0	2	1	3	1	2	1	0	0	0	1	0	2	0	2015-04-03	28
401	0	0	2016-11-08	1	2	1	3	0	2	0	0	0	0	2	0	4	0	2014-11-19	23
509	0	0	2017-10-11	0	1	3	2	0	2	1	0	0	0	2	0	4	0	2014-03-14	42
114	0	0	2017-08-23	0	2	3	2	0	2	0	0	0	0	3	0	4	0	2016-04-15	16
187	0	0	2016-03-03	0	2	1	3	0	2	0	0	0	0	2	0	2	0	2015-12-25	2
231	0	0	2017-11-16	0	2	3	2	1	2	0	0	0	0	3	2	4	1	2015-11-03	24
251	0	0	2016-12-28	1	2	3	3	1	2	3	0	0	1	3	0	3	0	2015-10-10	14
277	0	0	2017-11-27	1	2	1	3	1	2	2	0	0	0	3	0	4	0	2015-08-27	27
512	0	0	2017-10-24	0	2	1	3	0	2	0	0	0	0	3	0	4	0	2014-03-03	43
521	0	0	2017-07-14	0	0	2	3	0	2	3	0	1	1	1	0	2	0	2014-01-17	41
610	0	0	2017-05-31	0	2	3	2	0	2	0	0	0	0	0	0	1	0	2013-05-03	48
216	0	0	2017-12-11	0	2	1	3	1	2	2	0	0	0	2	0	4	0	2015-11-26	24
326	0	0	2017-05-08	0	1	3	3	1	2	0	0	0	0	3	1	3	1	2015-05-11	23
416	0	0	2017-05-23	0	2	3	2	0	2	0	0	0	0	2	0	1	0	2014-10-17	31
603	0	0	2016-08-30	0	2	1	3	1	2	2	0	0	0	1	2	1	0	2013-05-30	39
703	0	0	2017-11-01	1	1	3	2	0	2	1	0	0	0	1	2	3	1	2012-01-09	69
70	0	0	2017-06-27	0	2	2	2	0	2	2	0	0	1	3	0	3	0	2016-06-13	12
127	0	0	2017-10-26	1	2	1	3	0	2	0	0	0	0	3	2	3	0	2016-03-29	18
165	0	0	2017-11-06	0	1	3	2	1	2	0	0	1	0	2	2	4	1	2016-02-16	20
167	0	0	2016-09-12	0	2	1	3	0	2	0	0	0	0	3	0	4	0	2016-02-14	6
179	0	0	2017-11-09	1	2	1	3	0	2	2	0	0	0	3	0	4	0	2016-01-13	21
217	0	0	2017-04-06	0	1	3	3	1	2	0	0	1	0	0	0	3	0	2015-11-26	16
246	0	0	2016-10-17	0	2	1	3	1	2	0	0	0	0	1	0	3	0	2015-10-16	12
297	0	0	2018-01-15	0	2	3	2	1	2	1	0	0	0	0	0	4	1	2015-07-30	29
338	0	0	2017-08-08	0	2	3	2	0	2	2	0	0	1	3	0	4	0	2015-04-09	27
527	0	0	2017-02-13	0	2	3	2	0	2	0	0	0	0	3	2	3	0	2013-12-31	37
225	0	0	2017-04-05	1	2	1	3	0	2	1	0	1	0	2	0	2	0	2015-11-10	16
460	0	0	2017-09-25	0	2	3	2	1	2	1	0	0	0	2	0	4	0	2014-06-17	39
506	0	0	2014-12-02	1	1	3	2	1	2	0	0	0	1	1	0	3	0	2014-03-24	8
55	0	0	2017-10-30	1	2	1	3	0	2	1	0	0	0	3	0	1	1	2016-07-08	15
60	0	0	2016-11-15	1	2	3	3	0	2	0	0	1	0	2	0	4	0	2016-06-28	4
117	0	0	2017-08-24	1	2	3	2	0	2	0	0	0	0	3	0	4	0	2016-04-12	16
138	0	0	2017-08-02	0	1	3	3	1	2	0	0	1	0	3	2	3	0	2016-03-16	16
145	0	0	2017-12-14	1	1	2	3	0	2	2	0	1	0	2	0	3	0	2016-03-08	21
164	0	0	2017-10-12	0	1	3	2	0	2	1	0	0	0	2	0	3	1	2016-02-16	19
180	0	0	2016-07-21	1	2	1	3	1	2	3	0	0	0	3	1	4	0	2016-01-12	6
328	0	0	2016-09-19	1	1	3	2	1	2	0	0	1	0	3	0	4	0	2015-05-06	16
377	0	0	2017-01-05	1	1	2	3	0	2	0	0	0	0	0	0	3	0	2015-01-09	23
390	0	0	2017-11-15	1	2	2	2	0	2	3	0	1	0	2	1	4	0	2014-12-09	35
462	0	0	2017-10-19	1	2	3	2	1	2	1	0	1	0	3	0	2	0	2014-06-16	40
670	0	0	2016-11-29	1	2	1	3	0	2	2	0	1	0	1	0	2	0	2012-08-13	51
139	0	0	2016-10-12	0	1	3	2	1	2	3	0	1	1	2	0	3	0	2016-03-15	6
173	0	0	2017-12-19	1	2	1	3	0	2	2	0	0	1	2	2	3	0	2016-01-26	22
435	0	0	2016-09-28	1	1	3	3	0	2	0	0	0	0	1	2	3	0	2014-08-28	25
645	0	0	2017-06-12	1	2	3	2	1	2	3	0	0	1	1	0	1	0	2012-12-31	53
75	0	0	2017-06-01	1	1	3	2	1	2	2	0	0	0	3	0	3	0	2016-06-07	11
88	0	0	2017-12-25	1	1	1	3	1	2	1	0	1	0	2	0	4	0	2016-05-12	19
163	0	0	2016-05-17	1	2	1	3	0	2	0	0	0	0	2	0	3	0	2016-02-17	3
206	0	0	2017-12-08	1	1	3	3	1	2	3	0	0	0	2	0	3	0	2015-12-02	24
226	0	0	2017-12-20	1	2	1	3	0	2	2	0	1	0	2	0	4	0	2015-11-06	25
228	0	0	2017-04-05	1	2	3	2	1	2	1	0	0	0	3	0	3	0	2015-11-05	17
369	0	0	2018-01-15	1	1	3	2	0	2	2	0	0	0	2	0	3	0	2015-01-19	35
371	0	0	2017-03-21	1	1	1	3	0	2	0	0	0	0	2	2	2	0	2015-01-19	26
384	0	0	2017-12-28	0	1	1	3	0	2	0	0	0	0	1	0	2	0	2014-12-18	36
500	0	0	2018-01-15	0	2	1	3	1	2	3	0	1	1	1	0	2	0	2014-04-08	45
585	0	0	2017-11-27	0	1	3	2	0	2	0	0	0	0	1	0	3	0	2013-07-15	52
608	0	0	2017-07-13	1	2	1	3	1	2	3	0	1	1	1	2	4	0	2013-05-08	50
609	0	0	2017-10-25	1	2	2	3	0	2	0	0	0	0	1	0	1	0	2013-05-03	53
21	0	0	2015-11-25	0	1	3	2	1	2	1	0	0	0	3	0	4	0	2014-09-17	14
23	0	0	2017-02-13	1	1	3	2	1	2	1	0	0	0	2	0	4	0	2014-04-28	33
65	0	0	2017-12-25	1	0	3	2	1	2	0	0	0	0	3	2	4	0	2016-06-17	18
152	0	0	2017-04-05	1	2	1	3	1	2	2	0	0	0	3	2	4	0	2016-02-29	13
207	0	0	2017-10-09	1	0	3	2	0	2	2	0	0	0	2	0	2	0	2015-12-01	22
418	0	0	2018-01-10	0	0	3	2	1	2	3	0	0	0	2	0	3	0	2014-10-17	38
443	0	0	2017-12-18	0	1	3	2	0	2	1	0	0	0	2	0	4	0	2014-08-15	40
453	0	0	2014-09-17	1	2	1	3	1	2	3	0	0	0	1	1	4	0	2014-07-24	1
569	0	0	2017-11-28	1	2	1	3	1	2	1	0	0	0	1	0	1	0	2013-08-29	50
112	0	0	2017-08-03	1	1	2	2	1	2	3	0	0	0	2	0	3	0	2016-04-15	15
119	0	0	2017-08-23	1	1	1	3	1	2	2	0	0	0	3	0	4	0	2016-04-07	16
121	0	0	2016-11-23	1	2	3	2	0	2	0	0	0	0	2	2	4	1	2016-04-05	7
313	0	0	2017-08-30	1	0	2	3	0	2	0	0	0	0	2	2	3	0	2015-06-19	26
314	0	0	2017-06-05	1	2	3	2	0	2	0	0	0	1	2	0	2	0	2015-06-18	23
385	0	0	2017-12-04	1	1	4	4	1	2	2	0	0	0	3	1	4	0	2014-12-16	35
464	0	0	2015-07-08	1	2	1	3	1	2	3	0	1	1	1	1	3	0	2014-06-13	12
472	0	0	2017-06-14	0	0	3	2	0	2	0	0	0	0	3	0	2	0	2014-05-28	36
1	0	0	2017-11-15	1	2	3	2	1	2	2	0	1	0	2	1	4	0	2016-05-31	17
92	0	0	2017-06-13	1	2	3	2	1	2	1	0	0	0	3	0	4	0	2016-05-09	13
93	0	0	2017-09-19	1	2	1	3	1	2	1	0	0	1	2	0	1	0	2016-05-06	16
195	0	0	2017-12-07	1	1	1	3	0	2	0	0	0	0	3	0	4	0	2015-12-16	23
275	0	0	2016-11-17	1	2	3	3	0	2	1	0	0	1	3	0	4	0	2015-08-28	14
354	0	0	2016-02-02	1	2	1	3	1	2	2	0	0	0	2	0	4	1	2015-03-06	10
473	0	0	2017-03-14	1	1	1	3	0	2	1	0	0	1	1	2	4	1	2014-05-27	33
503	0	0	2017-11-27	1	1	2	2	1	2	0	0	0	0	3	0	3	0	2014-04-02	43
529	0	0	2017-02-13	1	0	3	2	1	2	2	0	0	0	1	0	2	0	2013-12-31	37
625	0	0	2016-05-25	1	1	3	2	1	2	2	0	1	0	1	0	4	0	2013-03-04	38
95	0	0	2017-11-09	1	2	1	3	1	2	2	0	0	1	1	0	3	0	2016-05-05	18
97	0	0	2017-11-14	1	2	1	3	0	2	0	0	0	0	1	0	4	0	2016-05-04	18
103	0	0	2017-12-05	0	0	3	2	0	2	0	0	0	0	1	0	2	0	2016-04-27	19
142	0	0	2016-05-24	1	2	1	3	1	2	0	0	0	0	2	0	4	0	2016-03-10	2
244	0	0	2017-09-21	1	2	1	3	0	2	3	0	0	0	3	0	2	0	2015-10-20	23
256	0	0	2018-01-16	1	2	1	3	1	2	2	0	0	0	3	2	4	0	2015-09-24	27
717	0	0	2016-11-07	1	0	1	3	0	2	1	0	0	0	0	0	1	0	2011-10-13	60
7	0	0	2017-08-23	1	2	3	2	0	2	1	0	0	0	0	0	4	0	2016-04-01	16
13	0	0	2017-08-01	1	2	3	2	0	2	0	0	1	0	2	0	4	0	2015-11-11	20
161	0	0	2017-02-27	1	2	1	3	0	2	0	0	0	0	2	0	2	1	2016-02-17	12
200	0	0	2016-04-29	1	2	2	3	1	2	2	0	0	0	0	0	3	0	2015-12-10	4
288	0	0	2017-12-06	1	2	3	2	0	2	1	0	0	0	3	0	3	0	2015-08-07	27
343	0	0	2017-07-24	1	2	1	3	1	2	2	0	0	1	3	0	2	0	2015-04-01	27
440	0	0	2015-11-25	1	0	3	2	1	2	3	0	0	0	1	1	4	0	2014-08-20	15
561	0	0	2016-12-19	1	2	1	3	0	2	1	0	0	1	1	1	4	0	2013-09-23	38
108	0	0	2017-08-23	1	1	3	2	0	2	0	0	0	0	2	2	3	0	2016-04-20	16
109	0	0	2016-10-26	1	2	3	2	0	2	1	0	1	1	3	2	3	1	2016-04-19	6
116	0	0	2017-04-10	1	2	3	2	1	2	1	0	0	0	3	1	4	0	2016-04-13	11
124	0	0	2017-03-31	1	1	3	2	1	2	3	0	1	0	3	0	4	0	2016-03-29	12
130	0	0	2017-08-23	1	1	1	2	1	2	1	0	1	0	3	0	4	0	2016-03-23	17
189	0	0	2016-04-18	1	2	1	3	0	2	0	0	0	0	2	0	2	0	2015-12-23	3
204	0	0	2016-07-21	1	2	1	3	0	2	1	0	1	1	0	2	4	0	2015-12-03	7
229	0	0	2017-07-17	1	1	2	2	0	2	0	0	1	0	2	2	4	0	2015-11-05	20
286	0	0	2017-09-05	1	0	3	2	1	2	3	0	0	0	1	0	2	0	2015-08-08	24
325	0	0	2017-10-17	1	1	3	2	1	2	3	0	0	0	2	0	4	0	2015-05-12	29
330	0	0	2017-11-13	1	1	1	3	1	2	2	0	0	0	1	2	2	0	2015-04-29	30
405	0	0	2017-12-15	1	1	1	3	0	2	0	0	0	0	1	0	2	0	2014-11-13	37
426	0	0	2017-11-02	1	0	1	1	1	2	2	0	0	1	2	2	2	0	2014-09-25	37
444	0	0	2017-08-28	1	1	3	2	1	2	1	0	1	1	3	0	2	0	2014-08-14	36
487	0	0	2017-10-10	1	2	1	3	1	2	3	0	0	0	3	0	3	0	2014-05-06	41
539	0	0	2017-11-22	1	2	1	3	0	2	2	0	0	0	1	0	4	0	2013-12-10	47
69	0	0	2017-09-13	1	2	3	2	1	2	2	0	1	0	1	1	3	0	2016-06-13	15
72	0	0	2017-05-08	1	1	1	3	1	2	3	0	1	0	3	2	4	0	2016-06-12	10
100	0	0	2017-10-10	1	2	3	2	1	2	1	0	0	0	3	0	4	0	2016-04-29	17
147	0	0	2017-02-14	1	1	1	3	1	2	1	0	0	0	2	0	2	0	2016-03-03	11
363	0	0	2016-03-08	1	2	1	3	0	2	2	0	0	0	2	0	4	0	2015-01-30	13
420	0	0	2016-12-21	1	0	3	2	1	2	1	0	0	0	3	0	4	0	2014-10-14	26
450	0	0	2017-12-18	1	1	1	3	1	2	2	0	0	0	3	0	4	0	2014-08-01	40
494	0	0	2017-08-04	1	0	3	2	0	2	0	0	0	0	2	0	2	0	2014-04-18	39
495	0	0	2018-01-03	1	1	1	3	1	2	2	0	0	0	1	0	3	0	2014-04-15	44
549	0	0	2017-02-13	1	1	1	3	0	2	3	0	0	0	0	0	2	0	2013-11-05	39
54	0	0	2017-03-16	1	2	1	3	0	2	0	0	0	0	2	0	2	1	2016-07-11	8
85	0	0	2017-10-10	1	1	1	3	0	2	0	0	0	0	3	0	4	0	2016-05-17	16
213	0	0	2017-10-09	1	2	2	3	0	2	0	0	0	0	2	0	1	0	2015-11-27	22
265	0	0	2016-06-23	1	1	1	3	1	2	2	0	1	1	1	2	1	0	2015-09-14	9
419	0	0	2017-10-16	1	1	1	3	0	2	0	0	0	0	3	0	4	0	2014-10-16	36
422	0	0	2016-12-21	1	2	4	3	1	2	1	0	1	0	0	0	4	0	2014-10-11	26
475	0	0	2017-10-19	1	2	3	2	1	2	2	0	0	0	3	0	4	0	2014-05-22	40
542	0	0	2016-12-26	1	2	1	3	0	2	0	0	1	0	1	0	3	1	2013-12-05	36
557	0	0	2017-12-06	1	1	2	2	1	2	3	0	0	0	1	0	2	0	2013-10-18	49
47	0	0	2017-03-23	1	2	3	2	0	2	0	0	1	0	2	0	2	1	2016-10-27	4
199	0	0	2017-04-06	1	1	1	3	1	2	3	0	0	0	3	0	4	0	2015-12-11	15
214	0	0	2016-04-22	1	1	1	3	1	2	3	0	0	1	3	0	4	0	2015-11-27	4
240	0	0	2017-05-10	1	2	3	2	1	2	1	0	1	0	0	0	1	0	2015-10-23	18
382	0	0	2016-02-25	1	1	1	3	1	2	3	0	0	0	3	0	4	1	2014-12-23	14
439	0	0	2017-05-22	1	2	1	3	0	2	0	0	1	0	0	2	4	0	2014-08-20	33
470	0	0	2017-09-25	1	0	3	2	1	2	1	0	0	0	3	0	2	0	2014-06-03	39
479	0	0	2017-10-10	1	2	3	2	1	2	2	0	0	0	2	1	3	0	2014-05-22	40
510	0	0	2017-10-11	1	1	2	3	0	2	1	0	0	0	2	2	1	0	2014-03-11	43
632	0	0	2016-04-20	1	2	2	3	1	2	1	0	0	0	1	0	3	0	2013-02-01	38
104	0	0	2017-11-03	1	0	1	2	0	2	1	0	0	0	1	0	2	0	2016-04-27	18
107	0	0	2017-12-13	1	2	1	3	1	2	1	0	0	0	3	0	4	1	2016-04-22	19
238	0	0	2017-11-13	1	2	1	3	1	2	1	0	1	1	1	0	3	1	2015-10-27	24
375	0	0	2015-12-08	1	1	3	3	1	2	3	0	0	0	3	1	4	0	2015-01-12	10
483	0	0	2017-09-29	1	0	3	3	0	2	3	0	0	0	2	2	2	0	2014-05-12	40
485	0	0	2017-03-27	1	1	1	3	1	2	2	0	0	0	1	0	2	0	2014-05-08	34
586	0	0	2017-06-21	1	1	1	3	1	2	0	0	0	0	1	0	4	0	2013-07-12	47
10	0	0	2017-09-18	1	2	3	2	1	2	1	0	0	1	2	0	3	1	2016-03-15	18
76	0	0	2017-11-08	1	2	3	2	0	2	0	0	1	0	2	1	3	1	2016-06-07	17
84	0	0	2017-10-27	1	2	3	2	0	2	1	0	1	0	3	1	4	0	2016-05-18	17
101	0	0	2017-04-10	1	2	3	2	0	2	0	0	0	0	1	0	1	0	2016-04-28	11
255	0	0	2017-03-28	1	2	1	3	0	2	1	0	0	0	2	0	4	0	2015-09-29	17
270	0	0	2017-10-10	1	1	3	3	0	2	1	0	0	0	1	0	4	0	2015-09-08	25
294	0	0	2016-03-23	1	1	2	3	1	2	2	0	1	1	3	0	4	0	2015-07-31	7
355	0	0	2017-05-19	1	0	3	2	1	2	0	0	0	0	3	0	4	0	2015-03-05	26
393	0	0	2017-11-28	1	1	1	1	1	2	2	0	0	1	2	0	3	0	2014-12-01	35
432	0	0	2015-11-25	1	1	3	2	0	2	0	0	1	0	3	0	3	0	2014-09-04	14
508	0	0	2014-09-01	1	2	3	2	1	2	2	0	1	0	1	0	3	0	2014-03-14	5
519	0	0	2017-05-04	1	2	1	3	0	2	0	0	0	0	0	1	2	0	2014-01-21	39
537	0	0	2017-07-05	1	0	3	2	0	2	1	0	0	1	1	2	4	0	2013-12-18	42
716	0	0	2017-10-31	1	0	2	3	1	2	3	0	0	0	1	0	2	0	2011-10-18	72
77	0	0	2016-12-28	1	1	3	2	0	2	3	0	1	0	3	0	3	0	2016-05-30	6
102	0	0	2018-01-08	1	1	3	2	1	2	2	0	0	0	2	0	4	0	2016-04-27	20
160	0	0	2016-06-27	1	1	2	2	0	2	2	0	0	0	2	0	3	0	2016-02-18	4
278	0	0	2017-12-06	1	1	2	3	1	2	2	0	0	0	2	1	4	0	2015-08-25	27
331	0	0	2017-09-19	1	1	1	3	1	2	2	0	1	0	2	0	4	0	2015-04-27	28
478	0	0	2017-10-19	1	1	3	2	0	2	0	0	0	0	1	0	2	0	2014-05-22	40
83	0	0	2017-05-19	1	2	2	2	0	2	1	0	1	0	2	0	4	0	2016-05-23	11
201	0	0	2017-10-20	1	1	3	2	0	2	0	0	0	0	2	0	4	1	2015-12-10	22
215	0	0	2016-04-19	1	2	1	3	1	2	3	0	1	1	3	0	4	0	2015-11-27	4
243	0	0	2017-07-05	1	1	1	3	1	2	3	0	1	1	2	0	3	0	2015-10-21	20
254	0	0	2017-10-10	1	2	3	3	1	2	2	0	0	0	3	0	3	0	2015-09-29	24
366	0	0	2016-05-16	1	2	1	3	1	2	3	0	0	0	1	0	4	0	2015-01-21	15
381	0	0	2015-12-24	1	2	1	3	0	2	0	0	0	0	2	2	4	0	2014-12-25	11
407	0	0	2016-02-04	1	2	1	3	0	2	0	0	0	0	1	2	3	0	2014-11-06	14
349	0	0	2017-08-07	0	2	3	2	0	2	2	0	0	0	2	2	4	0	2015-03-24	28
365	0	0	2017-08-30	1	1	1	3	1	2	3	0	0	1	2	0	4	0	2015-01-28	31
394	0	0	2015-05-26	1	1	3	3	1	2	2	0	0	0	2	0	3	0	2014-11-28	5
406	0	0	2016-04-13	1	2	1	3	0	2	0	0	0	0	1	0	2	0	2014-11-06	17
593	0	0	2017-06-20	1	1	3	2	1	2	0	0	0	0	1	0	4	0	2013-06-27	47
595	0	0	2017-12-06	1	2	1	3	1	2	2	0	0	0	1	0	3	0	2013-06-25	53
491	0	0	2017-10-16	1	1	3	2	0	2	1	0	0	0	2	0	1	0	2014-04-25	41
304	0	0	2017-04-17	1	2	1	3	1	2	1	0	0	0	1	0	4	0	2015-07-15	21
438	0	0	2017-12-12	1	2	1	3	1	2	3	0	0	0	2	0	3	0	2014-08-21	39
562	0	0	2017-08-22	1	1	1	3	0	2	1	0	1	1	1	0	4	0	2013-09-22	47
582	0	0	2017-09-20	1	1	3	2	1	2	2	0	0	0	1	2	4	0	2013-07-30	49
192	0	0	2017-12-05	1	1	3	2	0	2	0	0	0	0	2	0	4	0	2015-12-21	23
190	0	0	2017-07-20	1	2	2	3	1	2	1	0	0	0	3	1	2	0	2015-12-22	18
269	0	0	2017-08-24	1	1	2	2	1	2	3	0	0	0	3	0	2	0	2015-09-08	23
400	0	0	2017-12-26	1	1	1	3	1	2	3	0	1	0	3	1	4	0	2014-11-20	37
63	0	0	2017-12-04	1	1	3	2	1	2	3	0	0	0	3	0	4	0	2016-06-24	17
17	0	0	2017-05-16	0	2	3	2	1	3	1	0	0	0	1	0	4	0	2015-10-27	18
665	0	0	2015-08-31	0	2	1	3	0	3	0	0	0	1	1	0	3	1	2012-09-10	35
57	0	0	2016-10-31	0	2	3	2	0	3	1	0	0	0	2	0	3	0	2016-07-06	3
653	0	0	2014-06-23	0	2	3	2	0	3	1	0	0	0	1	0	4	0	2012-11-27	18
695	0	0	2017-07-07	0	2	3	2	0	3	1	0	1	1	0	1	4	0	2012-03-20	63
209	0	0	2016-01-07	0	2	1	3	1	3	2	0	1	1	0	0	2	0	2015-12-01	1
253	0	0	2017-06-05	1	1	3	3	1	3	1	0	0	0	3	0	3	0	2015-10-08	19
234	0	0	2017-11-15	0	1	3	3	1	3	3	0	0	0	3	0	2	1	2015-10-29	24
555	0	0	2017-06-13	0	2	1	3	1	3	1	0	0	0	1	0	2	0	2013-10-22	43
132	0	0	2017-08-24	0	2	2	3	1	3	3	0	0	0	2	0	3	0	2016-03-22	17
410	0	0	2017-03-15	0	2	1	3	1	3	2	0	1	0	1	2	4	0	2014-11-02	28
18	0	0	2017-04-11	0	1	2	3	1	3	3	0	0	0	3	0	4	0	2015-08-21	19
96	0	0	2017-09-13	0	2	2	3	0	3	3	0	0	0	3	0	3	0	2016-05-04	16
376	0	0	2017-05-02	0	2	1	3	0	3	1	0	0	0	3	0	1	0	2015-01-12	27
511	0	0	2017-10-11	0	1	3	2	1	3	3	0	0	0	2	0	3	0	2014-03-05	43
91	0	0	2017-09-06	0	0	2	2	0	3	0	0	0	0	3	2	4	0	2016-05-11	15
146	0	0	2017-12-18	0	2	3	2	0	3	0	0	0	0	2	0	4	0	2016-03-08	21
337	0	0	2017-08-08	0	2	3	2	1	3	3	0	1	0	2	0	3	0	2015-04-13	27
504	0	0	2017-12-20	0	1	3	2	1	3	1	0	1	0	2	0	2	0	2014-04-01	44
140	0	0	2016-06-22	1	2	2	3	0	3	0	0	0	0	0	0	3	0	2016-03-15	3
232	0	0	2017-08-18	0	1	2	3	1	3	3	0	0	0	3	0	3	0	2015-11-03	21
261	0	0	2016-12-19	0	2	1	3	1	3	3	0	0	1	3	2	2	0	2015-09-16	15
280	0	0	2017-08-24	1	2	3	3	1	3	2	0	1	1	2	0	3	0	2015-08-19	24
284	0	0	2017-10-16	0	0	2	3	1	3	2	0	0	0	2	0	2	1	2015-08-13	26
329	0	0	2017-12-19	0	2	1	3	1	3	0	0	0	0	2	2	2	0	2015-05-06	31
45	0	0	2015-11-05	0	0	3	3	1	3	3	0	1	0	3	0	3	0	2014-07-12	15
98	0	0	2017-08-24	0	1	2	2	1	3	3	0	0	0	3	0	4	0	2016-05-03	15
257	0	0	2017-11-01	0	2	2	3	0	3	0	0	0	0	2	0	1	0	2015-09-23	25
373	0	0	2016-04-12	1	0	3	2	1	3	1	0	0	1	2	0	3	0	2015-01-15	14
383	0	0	2016-04-13	0	2	4	3	1	3	2	0	0	0	1	0	3	0	2014-12-18	15
534	0	0	2017-06-07	0	0	2	3	0	3	2	0	0	0	1	2	2	0	2013-12-24	41
601	0	0	2016-06-20	0	1	3	3	1	3	1	0	0	0	1	0	4	0	2013-06-04	36
627	0	0	2017-12-06	0	2	1	3	0	3	1	0	0	0	1	0	2	1	2013-02-26	57
668	0	0	2017-09-04	0	2	1	3	1	3	3	0	0	0	0	0	4	0	2012-08-27	60
685	0	0	2017-04-21	0	2	3	3	0	3	2	0	0	0	0	0	4	1	2012-05-12	59
307	0	0	2016-10-11	0	2	3	2	1	3	3	0	0	0	3	1	4	0	2015-07-08	15
319	0	0	2017-09-20	1	2	3	2	1	3	2	0	0	1	2	2	4	0	2015-05-28	27
368	0	0	2016-09-19	0	1	4	3	1	3	3	0	0	1	2	0	3	0	2015-01-20	19
89	0	0	2017-05-27	0	2	2	3	0	3	3	0	0	0	3	0	3	0	2016-05-12	12
218	0	0	2016-11-15	0	2	3	2	1	3	3	0	1	0	2	0	3	0	2015-11-18	11
306	0	0	2017-04-19	0	0	1	3	1	3	2	0	0	0	2	2	2	0	2015-07-10	21
311	0	0	2018-01-10	0	2	2	3	0	3	1	0	0	0	2	0	3	0	2015-06-24	30
398	0	0	2016-09-21	0	2	3	2	1	3	1	0	0	0	2	0	2	0	2014-11-20	22
484	0	0	2017-12-21	0	2	3	2	1	3	0	0	0	0	3	2	3	0	2014-05-12	43
525	0	0	2017-07-07	0	1	3	3	1	3	3	0	0	1	1	0	2	0	2014-01-09	41
543	0	0	2017-05-24	0	0	3	2	0	3	0	0	0	0	2	0	3	1	2013-11-28	41
611	0	0	2017-10-25	0	1	3	2	0	3	3	0	0	0	1	0	4	0	2013-05-03	53
624	0	0	2018-01-16	1	2	2	3	1	3	2	0	0	0	1	0	2	0	2013-03-12	58
691	0	0	2016-09-07	0	0	3	2	1	3	3	0	0	0	0	0	3	0	2012-04-09	52
258	0	0	2016-12-27	1	2	1	3	1	3	3	0	0	0	2	0	2	0	2015-09-23	15
264	0	0	2016-05-30	1	2	3	2	1	3	3	0	0	0	2	0	1	0	2015-09-14	8
339	0	0	2016-09-05	1	2	3	2	1	3	3	0	0	0	3	0	2	0	2015-04-07	16
546	0	0	2017-08-15	0	0	3	2	0	3	3	0	0	0	1	2	3	0	2013-11-22	44
602	0	0	2014-06-17	0	2	1	3	1	3	2	0	0	0	1	2	4	0	2013-05-31	12
649	0	0	2018-01-03	0	1	2	3	1	3	3	0	0	0	1	0	1	0	2012-12-17	60
11	0	0	2017-01-17	1	2	3	2	1	3	3	0	0	0	2	0	3	0	2016-01-25	11
62	0	0	2017-07-06	0	1	2	3	0	3	0	0	0	0	2	0	3	0	2016-06-27	12
105	0	0	2017-11-03	1	2	3	2	1	3	3	0	0	0	3	0	2	0	2016-04-26	18
194	0	0	2017-12-05	0	1	3	3	0	3	0	0	0	0	2	0	4	0	2015-12-18	23
224	0	0	2017-01-25	1	1	3	2	1	3	2	0	1	0	3	0	4	0	2015-11-11	14
237	0	0	2017-11-06	0	2	2	2	1	3	3	0	0	0	1	0	3	0	2015-10-27	24
318	0	0	2017-10-17	0	1	3	2	0	3	1	0	0	0	2	0	4	0	2015-06-01	28
388	0	0	2015-07-17	1	1	3	2	1	3	3	0	0	0	1	0	4	0	2014-12-15	7
395	0	0	2015-02-13	1	2	3	3	0	3	1	0	0	0	1	0	2	0	2014-11-27	2
488	0	0	2017-05-11	0	2	3	2	1	3	3	0	0	0	3	2	3	0	2014-05-04	36
581	0	0	2016-11-02	0	0	3	2	1	3	2	0	1	0	1	0	2	0	2013-08-01	39
633	0	0	2017-10-23	0	1	1	3	0	3	0	0	0	0	1	0	1	0	2013-01-29	56
273	0	0	2017-03-08	0	1	1	3	1	3	3	0	0	1	0	0	4	0	2015-09-01	18
274	0	0	2017-09-28	1	2	1	3	1	3	2	0	0	0	1	0	2	0	2015-08-31	24
292	0	0	2016-10-25	1	1	3	2	1	3	3	0	0	0	3	0	4	0	2015-08-03	14
344	0	0	2017-08-10	1	0	3	2	1	3	0	0	0	0	1	0	2	0	2015-03-31	28
471	0	0	2017-12-05	0	0	1	3	1	3	3	0	0	0	3	0	3	0	2014-05-29	42
523	0	0	2017-04-11	1	2	1	3	1	3	0	0	0	0	3	0	3	0	2014-01-16	38
120	0	0	2017-03-30	1	2	3	2	1	3	2	0	1	1	1	0	2	0	2016-04-07	11
131	0	0	2017-11-15	0	1	3	2	1	3	3	0	0	0	2	0	4	0	2016-03-22	19
150	0	0	2016-10-12	0	0	3	2	1	3	3	0	0	0	2	0	3	0	2016-03-01	7
374	0	0	2017-07-25	1	1	2	3	1	3	2	0	1	0	2	2	3	0	2015-01-14	30
683	0	0	2017-07-04	0	0	2	3	0	3	2	0	0	0	0	0	1	0	2012-06-07	60
8	0	0	2017-02-14	1	2	1	3	1	3	3	0	0	1	2	2	4	0	2016-03-22	10
170	0	0	2017-08-15	1	1	3	2	0	3	1	0	0	0	2	0	4	0	2016-01-29	18
283	0	0	2016-10-18	1	2	1	3	1	3	3	0	0	0	2	2	2	0	2015-08-13	14
290	0	0	2017-12-26	1	2	1	3	1	3	0	0	0	0	3	0	4	0	2015-08-04	28
481	0	0	2015-07-31	1	0	1	3	0	3	0	0	1	1	1	0	4	0	2014-05-19	14
672	0	0	2017-12-06	0	1	3	3	0	3	3	0	0	0	0	0	1	1	2012-08-06	64
678	0	0	2017-09-15	1	1	3	2	0	3	0	0	0	0	1	0	1	1	2012-07-13	62
684	0	0	2016-11-18	1	2	2	3	0	3	2	0	0	0	0	0	4	1	2012-06-06	53
2	0	0	2017-12-07	1	2	3	2	1	3	1	0	0	0	1	0	4	0	2016-05-31	18
345	0	0	2015-05-25	0	0	3	2	1	3	3	0	0	0	3	0	3	0	2015-03-30	1
673	0	0	2017-12-06	1	1	3	2	0	3	2	0	0	1	1	1	2	0	2012-07-31	64
9	0	0	2016-11-28	1	2	3	2	1	3	2	0	1	0	2	1	4	0	2016-03-22	8
67	0	0	2018-01-09	0	0	2	3	0	3	0	0	0	0	2	0	2	0	2016-06-14	18
148	0	0	2018-01-11	1	1	1	3	1	3	3	0	0	0	3	1	4	0	2016-03-03	22
271	0	0	2017-10-16	1	1	2	3	0	3	0	0	0	0	3	0	2	0	2015-09-08	25
323	0	0	2017-11-13	1	2	3	2	1	3	2	0	0	0	3	0	2	1	2015-05-19	29
392	0	0	2015-07-07	1	2	1	3	1	3	1	0	0	0	2	0	3	0	2014-12-04	7
536	0	0	2017-10-11	1	1	3	2	1	3	0	0	0	1	1	1	2	0	2013-12-19	45
571	0	0	2017-06-14	1	2	2	3	1	3	2	0	0	0	1	0	2	0	2013-08-22	45
578	0	0	2016-11-03	1	2	3	2	0	3	2	0	0	0	1	0	2	0	2013-08-09	38
701	0	0	2017-05-25	1	1	3	2	1	3	3	0	1	0	1	0	1	0	2012-01-31	63
5	0	0	2017-04-24	1	2	3	2	1	3	3	0	0	0	1	0	2	0	2016-05-05	11
12	0	0	2016-07-27	0	0	2	3	1	3	2	0	0	1	2	0	1	1	2016-01-07	6
58	0	0	2017-03-01	1	1	2	3	1	3	3	0	0	0	1	0	3	0	2016-07-05	7
162	0	0	2017-05-15	0	2	3	2	1	3	3	0	0	0	2	0	2	0	2016-02-17	14
247	0	0	2017-04-17	0	0	3	1	1	3	0	0	0	0	3	0	2	0	2015-10-14	18
396	0	0	2015-11-10	1	0	3	2	1	3	2	0	0	0	1	0	4	0	2014-11-24	11
552	0	0	2017-08-25	1	1	1	3	0	3	1	0	0	1	1	2	2	0	2013-10-28	45
584	0	0	2016-11-03	1	2	2	3	1	3	1	0	0	0	1	0	4	0	2013-07-23	39
687	0	0	2017-09-19	1	1	3	2	1	3	1	0	0	0	0	0	4	0	2012-05-03	64
689	0	0	2017-09-14	1	2	1	3	1	3	1	0	0	0	1	0	1	0	2012-04-23	64
704	0	0	2015-03-10	1	2	1	1	0	3	0	0	1	1	1	0	4	0	2012-01-09	38
33	0	0	2017-06-14	1	2	3	2	1	3	3	0	1	0	1	0	2	0	2013-03-05	51
183	0	0	2016-03-03	1	2	1	3	1	3	3	0	0	0	2	0	3	0	2016-01-07	1
526	0	0	2017-09-12	1	2	3	2	0	3	3	0	0	0	1	0	3	0	2014-01-07	44
607	0	0	2017-10-25	1	1	3	2	0	3	0	0	1	0	1	1	4	0	2013-05-14	53
702	0	0	2017-05-25	1	1	3	2	0	3	2	0	0	0	1	1	4	0	2012-01-12	64
19	0	0	2018-01-17	1	2	2	3	1	3	2	0	0	0	2	0	3	0	2015-06-25	30
113	0	0	2017-08-23	1	1	3	2	1	3	2	0	0	0	2	2	4	0	2016-04-15	16
134	0	0	2017-03-31	1	2	3	2	0	3	1	0	0	0	3	2	4	0	2016-03-18	12
136	0	0	2017-07-10	1	2	1	3	1	3	3	0	0	0	2	1	2	0	2016-03-18	15
153	0	0	2018-01-15	1	1	1	3	1	3	3	0	0	0	0	2	3	0	2016-02-26	22
263	0	0	2017-10-12	1	2	2	3	1	3	2	0	0	0	3	0	4	0	2015-09-15	24
295	0	0	2016-10-20	0	1	3	3	1	3	0	0	0	0	1	0	2	0	2015-07-30	14
327	0	0	2017-10-13	1	2	1	3	0	3	2	0	0	0	3	0	3	0	2015-05-06	29
333	0	0	2016-04-21	1	2	3	2	1	3	1	0	0	0	3	0	4	0	2015-04-21	12
336	0	0	2017-11-27	1	1	1	3	0	3	0	0	0	0	3	2	3	1	2015-04-14	31
357	0	0	2017-11-06	1	0	2	2	1	3	0	0	0	0	1	0	2	0	2015-02-28	32
417	0	0	2017-11-22	1	2	3	2	1	3	1	0	0	0	2	1	1	0	2014-10-17	37
572	0	0	2018-01-17	1	1	3	2	1	3	2	0	1	0	1	2	2	0	2013-08-22	52
644	0	0	2017-06-12	1	2	2	3	1	3	3	0	0	0	1	0	1	0	2013-01-06	53
669	0	0	2016-08-10	1	2	1	3	1	3	3	0	0	0	1	0	4	0	2012-08-27	47
694	0	0	2017-07-07	1	1	3	2	0	3	0	0	0	0	1	0	3	0	2012-03-26	63
697	0	0	2017-03-13	1	1	3	2	1	3	1	0	0	0	1	0	4	0	2012-03-08	60
262	0	0	2017-09-06	1	2	1	3	1	3	1	0	0	1	2	2	1	0	2015-09-15	23
293	0	0	2016-12-19	1	1	3	2	1	3	0	0	0	0	2	0	3	0	2015-07-31	16
302	0	0	2018-01-12	1	2	2	2	0	3	3	0	0	0	2	0	3	0	2015-07-20	29
346	0	0	2016-08-10	1	1	3	2	1	3	3	0	0	0	3	0	2	0	2015-03-26	16
623	0	0	2016-05-25	1	2	3	2	0	3	1	0	0	0	0	0	4	0	2013-03-12	38
664	0	0	2012-11-12	1	2	2	2	1	3	2	0	0	0	1	0	2	0	2012-09-18	1
710	0	0	2017-02-28	1	1	3	2	0	3	2	0	1	0	0	0	4	0	2011-12-02	62
123	0	0	2016-11-15	1	2	3	2	0	3	2	0	0	0	1	0	1	0	2016-03-31	7
158	0	0	2016-10-11	1	2	1	3	1	3	2	0	1	0	2	0	4	0	2016-02-18	7
312	0	0	2018-01-12	1	1	2	3	1	3	1	0	0	1	1	0	2	0	2015-06-23	30
468	0	0	2017-02-03	1	2	3	2	1	3	3	0	0	0	1	0	2	0	2014-06-06	31
524	0	0	2017-07-31	1	2	2	3	1	3	3	0	0	0	1	1	2	0	2014-01-13	42
540	0	0	2017-12-04	1	2	3	2	0	3	2	0	1	1	1	0	3	0	2013-12-10	47
78	0	0	2017-09-06	1	0	3	2	1	3	2	0	0	1	3	0	3	1	2016-05-27	15
79	0	0	2017-12-18	1	2	3	2	1	3	3	0	0	0	2	2	4	0	2016-05-26	18
118	0	0	2017-05-31	1	2	2	3	1	3	1	0	1	1	3	0	1	0	2016-04-08	13
341	0	0	2017-08-14	1	1	3	2	1	3	3	0	1	1	3	2	2	0	2015-04-01	28
353	0	0	2016-06-15	1	1	3	2	1	3	2	0	0	0	1	0	4	0	2015-03-11	15
454	0	0	2015-09-23	1	1	3	2	1	3	3	0	0	1	3	0	3	0	2014-07-24	13
498	0	0	2017-05-04	1	2	1	3	1	3	2	0	1	0	2	0	4	0	2014-04-10	36
499	0	0	2017-02-13	1	2	3	2	0	3	0	0	0	0	2	0	2	0	2014-04-10	34
178	0	0	2018-01-10	1	1	3	2	1	3	2	0	0	0	3	0	3	0	2016-01-18	23
285	0	0	2016-12-16	1	0	3	2	0	3	3	0	0	0	2	0	2	0	2015-08-10	16
518	0	0	2015-08-11	1	2	2	2	1	3	3	0	0	0	3	0	4	0	2014-01-27	18
554	0	0	2017-02-13	1	2	2	3	1	3	3	0	1	0	0	0	3	0	2013-10-24	39
626	0	0	2016-05-25	1	2	1	3	0	3	1	0	0	0	1	2	4	0	2013-02-27	38
638	0	0	2015-03-13	1	1	3	2	1	3	3	0	0	0	0	2	3	0	2013-01-18	25
718	0	0	2016-12-12	1	1	1	1	1	3	2	0	0	0	1	0	3	0	2011-09-29	62
4	0	0	2017-11-02	1	2	2	3	1	3	3	0	0	1	2	0	4	0	2016-05-10	17
99	0	0	2017-06-09	1	2	3	2	1	3	3	0	1	1	3	0	4	0	2016-05-03	13
125	0	0	2017-04-10	1	2	3	2	1	3	2	0	1	0	0	0	4	0	2016-03-29	12
197	0	0	2016-05-12	1	1	3	2	1	3	3	0	1	0	2	1	3	0	2015-12-15	4
490	0	0	2016-01-04	1	0	2	3	0	3	0	0	0	0	2	0	2	0	2014-04-28	20
594	0	0	2017-12-04	1	2	3	2	1	3	2	0	0	0	1	0	4	0	2013-06-26	53
31	0	0	2017-12-25	1	1	2	3	1	3	3	0	0	0	1	2	1	1	2013-04-23	56
129	0	0	2017-08-23	1	1	3	2	1	3	3	0	0	0	2	0	2	0	2016-03-23	17
144	0	0	2016-10-18	1	0	3	2	1	3	1	0	0	0	0	0	2	0	2016-03-08	7
182	0	0	2016-07-21	1	1	1	3	0	3	0	0	0	1	3	0	2	0	2016-01-12	6
252	0	0	2017-11-01	1	2	3	2	0	3	3	0	1	0	3	0	3	0	2015-10-09	24
347	0	0	2016-06-16	1	1	3	2	1	3	3	0	0	0	2	0	2	0	2015-03-26	14
590	0	0	2017-11-27	1	2	2	3	0	3	0	0	0	0	0	0	3	0	2013-07-02	52
706	0	0	2017-12-07	1	0	3	2	1	3	0	0	0	0	3	0	4	0	2012-01-06	71
707	0	0	2016-11-10	1	2	1	3	1	3	3	0	0	0	0	0	4	1	2011-12-31	58
106	0	0	2017-11-23	1	1	1	3	1	3	1	0	0	0	3	2	4	0	2016-04-25	18
348	0	0	2017-05-08	1	1	3	2	0	3	1	0	0	0	2	0	2	0	2015-03-25	25
196	0	0	2017-03-13	1	1	3	2	1	3	3	0	1	0	3	0	4	1	2015-12-15	14
379	0	0	2016-07-11	1	1	3	2	1	3	3	0	0	0	2	0	2	0	2014-12-30	18
342	0	0	2017-06-16	1	1	2	3	1	3	2	0	0	0	2	0	2	0	2015-04-01	26
32	0	0	2014-06-06	1	1	2	3	1	3	2	0	0	0	1	0	4	1	2013-03-15	14
205	0	0	2016-12-13	1	2	1	3	1	3	1	0	1	0	3	1	4	0	2015-12-02	12
456	0	0	2017-12-05	1	1	1	3	1	3	3	0	0	0	3	0	1	1	2014-07-17	40
564	0	0	2017-02-14	1	1	2	3	1	3	3	0	0	1	1	2	4	0	2013-09-17	40
622	0	0	2016-05-25	1	2	1	3	1	3	3	0	0	0	1	1	2	0	2013-03-19	38
674	0	0	2017-12-06	1	1	3	2	1	3	1	0	0	0	0	0	3	1	2012-07-27	64
135	0	0	2017-05-23	1	2	3	2	0	3	1	0	0	0	2	2	3	0	2016-03-18	14
507	0	0	2017-03-29	1	1	3	2	0	3	0	0	0	1	1	0	4	0	2014-03-18	36
705	0	1	2013-06-03	0	1	3	2	0	1	0	0	0	0	1	0	2	0	2012-01-06	16
39	0	1	2012-12-09	0	1	1	3	0	1	0	0	0	0	1	0	2	1	2012-02-27	9
560	0	1	2015-08-02	1	2	1	3	0	1	3	0	1	0	1	2	3	0	2013-09-26	22
266	0	1	2016-12-10	1	2	2	3	0	1	0	0	1	0	1	2	1	0	2015-09-11	14
604	0	1	2016-08-10	1	2	1	3	0	1	1	0	0	1	1	0	2	0	2013-05-28	38
711	0	1	2015-04-30	1	1	3	2	1	1	2	0	0	0	1	2	1	0	2011-12-01	40
403	0	1	2016-07-03	1	2	3	2	1	1	2	0	1	0	3	0	3	0	2014-11-18	19
709	0	1	2015-07-30	1	2	2	3	0	1	0	0	0	1	1	0	4	0	2011-12-19	43
666	0	1	2013-05-30	1	2	2	3	0	1	3	0	0	0	1	0	3	1	2012-09-10	8
171	0	1	2016-02-17	0	1	3	2	1	2	2	0	0	0	1	0	3	0	2016-01-29	0
24	0	1	2015-04-15	0	2	3	2	0	2	3	0	0	0	2	0	2	0	2014-03-27	12
545	0	1	2016-11-30	1	2	1	3	0	2	1	0	0	0	1	0	3	0	2013-11-25	36
308	0	1	2017-08-25	0	1	3	2	1	2	1	0	0	0	2	1	2	0	2015-06-30	25
588	0	1	2015-01-03	0	1	2	2	1	2	2	0	0	0	1	2	2	1	2013-07-08	17
322	0	1	2016-10-31	0	0	3	2	0	2	0	0	0	0	2	0	2	0	2015-05-20	17
411	0	1	2015-11-10	1	1	3	2	1	2	3	0	1	1	3	0	3	0	2014-10-23	12
646	0	1	2015-08-02	0	1	3	3	0	2	2	0	0	0	0	1	1	0	2012-12-27	31
538	0	1	2014-01-31	0	2	1	3	1	2	3	0	0	1	1	0	1	0	2013-12-13	1
577	0	1	2015-02-13	0	1	1	3	1	2	1	0	1	0	1	0	3	0	2013-08-12	18
639	0	1	2015-02-15	0	1	3	2	0	2	1	0	1	0	0	2	1	0	2013-01-17	24
320	0	1	2015-07-15	0	2	3	2	1	2	1	0	0	1	2	0	4	0	2015-05-22	1
42	0	1	2012-08-31	1	2	3	3	1	2	3	0	0	0	1	0	3	0	2011-09-05	11
250	0	1	2016-03-26	1	2	2	3	1	2	2	0	0	0	2	2	2	0	2015-10-10	5
568	0	1	2016-03-10	0	0	3	2	1	2	3	0	0	0	1	0	2	0	2013-09-02	30
547	0	1	2014-06-01	1	1	1	3	1	2	3	0	0	1	1	0	1	0	2013-11-19	6
563	0	1	2016-06-16	1	1	2	3	0	2	3	0	0	1	1	0	4	0	2013-09-17	32
168	0	1	2016-08-02	1	1	1	3	1	2	2	0	0	0	3	0	3	0	2016-02-03	5
391	0	1	2017-01-31	1	2	3	2	1	2	2	0	0	0	2	0	4	0	2014-12-08	25
628	0	1	2014-11-03	1	1	1	3	0	2	1	0	1	0	1	2	4	0	2013-02-25	20
359	0	1	2017-03-13	1	2	1	3	1	2	3	0	0	0	3	0	2	0	2015-02-10	25
605	0	1	2015-06-30	1	2	1	3	1	2	3	0	1	0	1	0	3	1	2013-05-28	25
459	0	1	2016-12-30	1	2	1	3	1	2	3	0	1	0	2	0	2	0	2014-06-20	30
461	0	1	2016-09-05	1	1	1	3	1	2	3	0	0	0	2	0	3	0	2014-06-16	26
599	0	1	2014-10-08	1	1	1	3	1	2	1	0	1	0	1	0	4	0	2013-06-07	16
659	0	1	2013-04-15	1	1	2	3	0	2	3	0	0	0	1	2	3	0	2012-10-23	5
317	0	1	2017-03-31	1	2	1	3	1	2	3	0	0	0	1	0	4	0	2015-06-01	21
505	0	1	2015-07-13	1	1	1	3	1	2	3	0	0	0	1	2	3	0	2014-03-24	15
389	0	1	2016-04-30	1	1	3	2	1	2	3	0	0	0	0	0	1	0	2014-12-15	16
437	0	1	2015-11-30	1	1	1	3	1	2	1	0	0	0	2	0	4	0	2014-08-26	15
241	0	1	2017-10-18	1	2	1	3	1	2	3	0	0	0	2	0	2	0	2015-10-23	23
260	0	1	2017-04-20	1	1	1	3	1	2	3	0	0	0	3	0	3	0	2015-09-16	19
310	0	1	2017-07-20	1	1	3	2	0	2	2	0	0	0	2	2	2	0	2015-06-24	24
566	0	1	2016-06-24	1	1	3	2	0	2	1	0	0	0	0	0	3	0	2013-09-10	33
457	0	1	2015-11-30	1	1	1	3	1	2	3	0	1	1	1	0	3	0	2014-07-17	16
486	0	1	2017-06-30	1	1	2	3	1	2	2	0	0	0	0	0	4	0	2014-05-08	37
698	0	1	2013-06-30	1	2	2	3	1	2	1	0	0	0	0	0	4	0	2012-02-24	16
615	0	1	2015-01-31	1	1	1	3	0	2	3	0	1	1	1	2	4	1	2013-04-22	21
482	0	1	2015-11-10	1	2	3	2	1	2	3	0	0	0	1	0	4	0	2014-05-16	17
402	0	1	2016-06-02	0	2	3	2	0	3	2	0	0	1	2	0	3	0	2014-11-18	18
618	0	1	2013-11-30	0	2	1	3	1	3	3	0	1	1	1	1	4	0	2013-04-10	7
690	0	1	2013-10-31	0	2	3	3	0	3	0	0	0	0	1	0	3	1	2012-04-11	18
3	0	1	2017-06-25	0	2	1	3	1	3	3	0	0	0	2	0	4	1	2016-05-10	13
25	0	1	2014-10-31	0	2	2	3	0	3	3	0	0	0	1	0	1	0	2014-01-09	9
37	0	1	2013-03-30	0	2	2	2	0	3	3	0	0	1	1	0	2	0	2012-07-16	8
570	0	1	2014-04-07	1	2	1	3	1	3	3	0	1	0	1	0	2	0	2013-08-27	7
580	0	1	2014-01-31	0	1	3	2	0	3	2	0	0	0	1	0	2	0	2013-08-02	5
193	0	1	2017-05-08	0	1	2	2	1	3	3	0	0	0	0	0	4	0	2015-12-18	16
721	0	1	2015-08-31	0	1	3	3	0	3	2	0	0	0	1	2	2	0	2011-08-02	48
222	0	1	2017-02-04	0	1	1	3	0	3	1	0	0	0	1	0	3	0	2015-11-17	14
335	0	1	2016-05-31	0	2	3	3	1	3	3	0	0	0	2	0	2	0	2015-04-14	13
520	0	1	2015-01-03	0	0	3	2	1	3	3	0	1	1	1	0	4	0	2014-01-20	11
29	0	1	2014-05-03	0	1	4	3	0	3	2	0	0	0	1	0	1	0	2013-10-21	6
427	0	1	2016-02-03	1	2	3	2	1	3	3	0	0	0	3	0	4	0	2014-09-23	16
551	0	1	2016-08-31	1	2	3	2	1	3	1	0	1	0	1	0	4	0	2013-11-04	33
656	0	1	2014-12-31	0	0	2	3	0	3	1	0	0	1	1	0	1	1	2012-11-02	25
658	0	1	2014-05-12	0	1	1	3	1	3	3	0	1	0	1	0	2	0	2012-10-23	18
699	0	1	2013-09-30	0	0	4	3	0	3	3	0	0	0	0	0	3	0	2012-02-21	19
40	0	1	2012-07-02	0	2	3	2	1	3	3	0	0	0	1	0	2	1	2012-02-27	4
175	0	1	2017-09-06	1	2	1	3	1	3	3	0	0	0	0	0	4	0	2016-01-21	19
133	0	1	2016-08-21	0	2	1	3	1	3	2	0	0	0	2	0	4	1	2016-03-20	5
445	0	1	2014-12-31	0	2	3	3	1	3	3	0	0	1	3	2	4	0	2014-08-14	4
662	0	1	2013-01-07	0	0	2	3	1	3	3	0	0	1	1	0	2	1	2012-09-23	3
315	0	1	2015-09-07	0	2	1	3	1	3	3	0	0	0	3	0	3	0	2015-06-12	2
356	0	1	2016-03-16	1	2	2	3	1	3	3	0	0	0	1	0	3	0	2015-03-04	12
397	0	1	2015-04-30	1	2	3	2	1	3	2	0	0	0	1	0	4	0	2014-11-24	5
15	0	1	2015-11-13	1	2	3	3	1	3	3	0	1	0	3	2	3	0	2015-11-03	0
87	0	1	2016-11-26	1	2	1	3	1	3	1	0	1	0	2	0	4	0	2016-05-16	6
532	0	1	2014-11-25	1	2	1	3	1	3	0	0	0	0	1	0	3	1	2013-12-24	11
30	0	1	2014-12-31	1	2	2	3	1	3	2	0	0	0	1	0	3	0	2013-09-10	15
34	0	1	2013-03-10	1	2	1	3	0	3	1	0	1	1	1	2	2	1	2013-03-05	0
43	0	1	2016-09-30	0	0	3	3	0	3	2	0	0	1	2	0	3	0	2016-06-08	3
324	0	1	2016-05-31	1	2	3	2	1	3	3	0	1	0	2	0	4	0	2015-05-18	12
436	0	1	2017-04-25	1	1	2	3	0	3	3	0	0	0	1	0	4	1	2014-08-26	31
528	0	1	2017-07-30	0	2	3	3	0	3	1	0	0	0	1	0	1	0	2013-12-31	42
41	0	1	2013-04-30	1	2	1	3	1	3	1	0	0	0	1	0	2	0	2011-12-29	16
236	0	1	2017-01-20	1	2	3	2	1	3	2	0	1	0	3	0	3	0	2015-10-28	14
477	0	1	2017-03-31	1	2	2	3	1	3	3	0	0	0	1	0	4	0	2014-05-22	34
541	0	1	2015-04-30	0	0	2	3	1	3	3	0	0	0	1	0	4	0	2013-12-09	16
556	0	1	2016-01-21	1	1	1	3	1	3	3	0	1	1	1	1	1	0	2013-10-22	26
591	0	1	2014-09-13	1	2	1	3	1	3	2	0	0	0	1	2	4	0	2013-07-01	14
617	0	1	2014-11-15	0	1	3	3	1	3	2	0	0	1	0	0	4	0	2013-04-15	19
667	0	1	2013-09-30	1	2	2	3	0	3	0	0	0	0	1	0	1	1	2012-09-03	12
692	0	1	2015-03-05	1	2	1	3	1	3	1	0	0	1	1	0	2	0	2012-03-31	35
6	0	1	2016-12-24	1	1	2	3	1	3	3	0	0	0	1	0	4	0	2016-05-03	7
14	0	1	2016-07-25	1	1	2	3	1	3	2	0	0	0	3	0	3	0	2015-11-10	8
20	0	1	2015-09-29	1	2	3	2	1	3	3	0	0	1	3	0	4	0	2015-04-20	5
316	0	1	2016-08-25	1	2	1	3	1	3	2	0	0	0	1	0	2	1	2015-06-09	14
533	0	1	2013-12-24	1	1	1	3	1	3	3	0	0	0	1	0	2	0	2013-10-31	1
553	0	1	2015-09-04	1	1	3	2	0	3	3	0	0	1	0	0	3	0	2013-10-25	22
576	0	1	2014-10-30	1	2	4	3	1	3	3	0	1	0	1	0	3	0	2013-08-12	14
589	0	1	2014-12-31	1	2	3	2	1	3	1	0	0	1	1	2	1	0	2013-07-04	17
620	0	1	2014-03-31	0	0	2	3	1	3	3	0	0	0	1	0	3	0	2013-03-28	12
676	0	1	2015-10-25	0	0	1	3	1	3	3	0	0	0	1	2	2	1	2012-07-24	39
677	0	1	2017-01-31	1	2	2	3	0	3	2	0	1	0	1	0	3	0	2012-07-17	54
16	0	1	2017-07-29	1	1	1	3	1	3	3	0	0	0	2	0	2	0	2015-10-30	20
151	0	1	2017-02-01	1	2	3	2	0	3	0	0	1	1	2	0	3	0	2016-03-01	11
177	0	1	2017-03-10	1	2	3	2	1	3	3	0	0	1	3	0	3	0	2016-01-19	13
682	0	1	2013-09-28	0	0	3	2	0	3	2	0	1	1	1	0	3	0	2012-07-03	14
27	0	1	2015-03-17	1	2	3	2	1	3	3	0	0	0	1	0	2	0	2013-11-30	15
558	0	1	2014-09-20	1	2	2	3	1	3	3	0	0	0	1	0	3	0	2013-10-08	11
573	0	1	2015-03-13	1	1	2	3	1	3	3	0	0	0	1	0	2	0	2013-08-15	18
614	0	1	2014-04-14	1	2	3	3	1	3	3	0	1	0	1	0	3	0	2013-04-23	11
681	0	1	2014-02-28	1	2	2	2	1	3	3	0	0	0	1	1	3	1	2012-07-05	19
686	0	1	2012-09-04	1	1	3	2	1	3	3	0	1	0	1	0	4	0	2012-05-12	3
53	0	1	2017-07-30	1	1	1	3	1	3	1	0	0	0	0	2	4	1	2016-08-23	11
298	0	1	2016-08-28	1	1	1	3	0	3	1	0	0	0	2	0	2	1	2015-07-28	13
600	0	1	2014-09-05	1	2	1	3	1	3	2	0	0	0	1	0	3	0	2013-06-04	15
696	0	1	2012-03-23	1	2	1	1	0	3	0	0	0	0	1	0	4	1	2012-03-12	0
715	0	1	2016-05-23	1	1	3	2	1	3	3	0	0	0	1	0	3	0	2011-10-24	54
597	0	1	2014-12-31	1	1	2	3	1	3	3	0	0	0	1	0	2	0	2013-06-13	18
663	0	1	2013-10-22	1	1	2	3	1	3	3	0	0	1	1	0	2	0	2012-09-21	13
719	0	1	2013-01-30	1	1	1	3	1	3	1	0	0	0	0	0	2	0	2011-09-29	16
425	0	1	2015-11-30	1	2	1	4	1	3	3	0	0	0	3	0	4	0	2014-09-25	14
720	0	1	2011-09-24	1	2	2	3	0	3	0	0	0	0	1	0	4	0	2011-09-06	0
44	0	1	2016-10-11	1	2	3	2	1	3	1	0	0	1	3	0	3	0	2014-07-29	26
82	0	1	2017-07-21	1	0	2	3	1	3	2	0	0	1	3	0	3	0	2016-05-24	13
514	0	1	2014-08-13	1	1	1	3	1	3	3	0	0	1	2	0	1	0	2014-02-28	5
655	0	1	2014-04-08	1	0	2	3	1	3	2	0	0	0	0	1	1	0	2012-11-06	17
671	0	1	2014-10-31	1	2	3	3	0	3	3	0	0	0	1	2	3	1	2012-08-07	26
143	0	1	2017-01-07	1	2	3	2	1	3	3	0	0	0	3	0	4	0	2016-03-08	9
700	0	1	2017-11-02	1	0	3	3	1	3	2	0	0	0	1	1	2	0	2012-02-21	68
722	0	1	2013-03-31	1	2	1	3	0	3	1	0	1	0	0	2	1	0	2011-07-12	20
156	0	1	2016-08-30	1	1	1	3	1	3	3	0	0	0	3	0	4	0	2016-02-22	6
480	0	1	2016-09-01	1	2	1	3	1	3	3	0	1	0	2	0	3	0	2014-05-21	27
598	0	1	2014-03-30	1	2	1	3	1	3	3	0	1	0	1	0	4	1	2013-06-07	9
409	0	1	2016-02-25	1	2	3	2	1	3	3	0	1	0	3	0	4	0	2014-11-02	15
550	0	1	2014-08-31	1	2	2	3	0	3	2	0	0	0	1	0	2	0	2013-11-05	9
291	0	1	2017-07-20	1	1	1	3	0	3	1	0	0	1	1	0	2	0	2015-08-04	23
675	0	1	2016-03-06	1	1	2	4	0	3	1	0	0	0	0	0	1	0	2012-07-26	43
305	0	1	2017-05-26	1	1	3	2	1	3	3	0	0	1	3	0	3	0	2015-07-10	22

## Sheet: one-to-one PSM
ID	Gctype(0=non-HAS,1=HAS)	outcome 0=alive;1=death	deathdate	gender 0=female; 1 male	age (yr) 0:＜45 1:60＞age≥45 2:≥60	tumor location 1=U;2=M;3=L.4=total	surgery type1=PG;2=DG;3=TG;4=TGC	vascular invasion0=no;1=yes	T 1=Tis.T0,T1,T2; 2=T3; 3=T4	N 0=N0;1=N1;2=N2;3=N3	M 0=M0;1=M1	CEA 0:<=5ng/ml; 1:>5ng/ml	CEA 0:<=37u/ml; 1:>37u/ml	EGFR 0=-;1=+; 2=++;3=+++	Her2 0=-/+; 1=+++; 2=++	KI-67 1=0-25; 2=26-50; 3=51-75; 4=76-100	neoadjuvant chemotherapy	surgerydate	OS
764	1	0	2018-08-22	1	1	3	2	1	1	1	0	0	0	3	0	3	0	2016-08-12	24
59	0	0	2017-12-13	1	1	3	2	0	1	0	0	0	0	3	0	3	0	2016-06-28	17
729	1	0	2018-08-20	1	1	3	2	0	1	0	0	1	0	3	0	4	0	2013-04-26	63
747	1	0	2019-04-12	1	1	3	2	0	1	0	0	0	0	2	0	4	0	2016-06-29	33
780	1	0	2018-06-12	0	1	3	2	0	1	0	0	0	0	3	0	4	0	2017-06-19	11
782	1	0	2019-03-28	1	1	3	2	1	1	0	0	0	0	3	2	3	0	2017-10-10	17
756	1	0	2018-12-10	1	2	3	2	0	1	1	0	0	0	2	1	2	1	2016-11-02	25
596	0	0	2016-06-06	1	2	3	2	1	1	3	0	0	0	1	2	3	1	2013-06-14	35
434	0	0	2017-12-12	1	2	3	2	1	1	3	0	0	0	3	2	3	0	2014-09-02	39
38	0	0	2017-04-21	1	2	3	2	0	1	0	0	1	0	1	2	4	0	2012-05-04	59
788	1	0	2019-04-18	1	2	1	3	0	1	2	0	0	1	2	0	1	0	2018-01-30	14
56	0	0	2017-10-10	0	2	3	2	1	1	1	0	0	0	2	2	4	0	2016-07-07	15
792	1	0	2019-03-25	1	0	1	3	1	1	1	0	1	0	2	0	3	1	2018-09-17	6
259	0	0	2017-10-17	1	1	3	2	1	1	2	0	0	0	2	1	4	1	2015-09-17	25
52	0	0	2017-08-16	1	1	1	3	0	1	0	0	0	0	2	0	2	1	2016-09-14	11
74	0	0	2017-06-14	1	1	2	2	1	1	0	0	0	0	2	2	4	0	2016-06-12	12
736	1	0	2019-03-04	1	1	3	2	1	1	3	0	0	0	3	2	3	0	2015-05-19	45
770	1	0	2019-03-04	1	1	3	2	0	1	1	0	0	0	3	2	4	0	2017-02-10	24
80	0	0	2017-12-19	1	1	1	3	1	1	1	0	0	0	3	1	4	0	2016-05-25	18
793	1	0	2019-03-08	1	1	1	3	0	1	0	0	0	0	2	0	3	0	2018-09-17	5
758	1	0	2019-02-25	1	1	1	3	1	1	2	0	1	0	3	0	3	0	2016-06-27	31
765	1	1	2017-04-18	1	1	3	2	1	1	1	0	1	0	0	0	4	1	2016-12-05	4
784	1	0	2018-12-21	0	1	3	2	1	1	3	0	0	0	2	0	1	0	2017-10-12	14
61	0	0	2017-10-20	1	1	1	3	0	1	2	0	1	0	3	0	3	0	2016-06-27	15
48	0	0	2017-10-18	0	1	2	2	1	1	2	0	0	0	3	0	4	1	2016-10-18	12
771	1	0	2018-10-10	1	1	1	1	0	1	0	0	0	0	2	2	3	0	2017-03-03	19
46	0	0	2018-01-15	1	1	1	3	0	1	1	0	0	0	3	0	4	1	2016-11-22	13
186	0	0	2016-05-11	1	1	1	3	0	1	0	0	1	0	3	2	4	0	2015-12-28	4
727	1	0	2018-12-11	1	2	3	2	1	1	1	0	0	0	1	2	4	0	2012-10-15	73
748	1	0	2017-03-17	1	2	3	2	1	1	2	0	1	0	2	2	4	0	2016-06-13	9
71	0	0	2017-09-19	0	2	3	2	1	1	1	0	0	0	3	0	4	0	2016-06-12	15
73	0	0	2017-03-17	1	2	3	2	1	1	2	0	1	0	2	2	4	0	2016-06-12	9
781	1	0	2019-04-03	0	2	3	2	0	1	1	0	0	0	2	0	4	0	2017-08-03	20
744	1	0	2019-03-01	1	2	3	2	1	1	3	0	0	0	2	0	4	0	2015-12-21	38
111	0	0	2017-03-27	1	2	2	2	1	1	0	0	0	0	3	2	4	0	2016-04-18	11
301	0	0	2018-01-05	1	2	1	3	1	1	2	0	1	0	3	1	3	0	2015-07-21	29
403	0	1	2016-07-03	1	2	3	2	1	1	2	0	1	0	3	0	3	0	2014-11-18	19
734	1	0	2019-04-18	1	2	3	2	1	1	0	0	0	0	3	0	4	0	2014-12-25	51
795	1	0	2019-04-04	0	0	1	3	0	2	3	0	0	0	2	0	2	0	2018-10-23	5
794	1	0	2019-04-03	0	0	2	2	1	2	2	0	0	0	2	1	3	0	2018-10-23	5
768	1	1	2017-09-30	1	0	1	3	1	2	1	0	0	0	3	2	3	1	2017-04-14	5
757	1	0	2018-12-18	1	0	3	2	1	2	3	0	0	0	2	0	2	0	2016-06-15	30
65	0	0	2017-12-25	1	0	3	2	1	2	0	0	0	0	3	2	4	0	2016-06-17	18
739	1	1	2016-04-14	1	1	1	3	1	2	0	0	1	0	2	0	4	1	2015-10-13	6
752	1	0	2018-06-28	1	1	1	3	1	2	2	0	0	0	2	0	4	0	2016-05-23	25
786	1	0	2018-12-18	1	1	3	2	0	2	2	0	0	0	2	2	4	0	2017-12-25	11
124	0	0	2017-03-31	1	1	3	2	1	2	3	0	1	0	3	0	4	0	2016-03-29	12
130	0	0	2017-08-23	1	1	1	2	1	2	1	0	1	0	3	0	4	0	2016-03-23	17
21	0	0	2015-11-25	0	1	3	2	1	2	1	0	0	0	3	0	4	0	2014-09-17	14
775	1	0	2019-04-09	1	1	1	3	0	2	1	0	1	0	3	0	3	1	2017-07-07	21
23	0	0	2017-02-13	1	1	3	2	1	2	1	0	0	0	2	0	4	0	2014-04-28	33
791	1	0	2019-04-18	0	1	3	3	1	2	3	0	1	0	2	1	4	0	2018-04-26	11
761	1	0	2018-11-07	1	1	3	2	0	2	3	0	1	0	2	0	3	0	2016-07-11	27
63	0	0	2017-12-04	1	1	3	2	1	2	3	0	0	0	3	0	4	0	2016-06-24	17
746	1	0	2019-04-17	1	1	2	2	0	2	2	0	0	0	2	0	3	0	2016-02-19	37
751	1	0	2019-02-28	1	1	1	3	0	2	0	0	0	0	3	0	4	0	2016-05-17	33
789	1	0	2019-03-27	1	1	1	3	0	3	2	0	0	0	3	1	4	1	2018-07-10	8
797	1	0	2019-04-16	1	1	2	2	0	2	2	0	1	0	2	2	4	1	2018-12-17	3
75	0	0	2017-06-01	1	1	3	2	1	2	2	0	0	0	3	0	3	0	2016-06-07	11
724	1	0	2019-04-15	0	1	3	2	1	2	3	0	0	0	3	0	4	0	2016-07-18	32
787	1	0	2018-07-06	1	1	3	2	0	2	1	0	1	0	3	0	3	1	2018-04-03	3
382	0	0	2016-02-25	1	1	1	3	1	2	3	0	0	0	3	0	4	1	2014-12-23	14
723	1	0	2017-12-18	1	1	3	2	1	2	1	0	1	0	1	1	3	0	2009-11-03	97
760	1	0	2018-11-06	1	1	1	3	0	2	2	0	1	0	2	2	4	0	2016-07-01	28
742	1	0	2019-04-08	1	1	3	3	1	2	3	0	0	0	2	0	3	0	2015-12-03	40
72	0	0	2017-05-08	1	1	1	3	1	2	3	0	1	0	3	2	4	0	2016-06-12	10
745	1	0	2019-03-18	1	2	1	3	1	2	1	0	0	0	3	0	4	1	2016-04-25	34
107	0	0	2017-12-13	1	2	1	3	1	2	1	0	0	0	3	0	4	1	2016-04-22	19
60	0	0	2016-11-15	1	2	3	3	0	3	0	0	1	0	2	0	4	0	2016-06-28	4
755	1	0	2018-06-05	1	2	3	2	0	2	1	0	1	0	2	0	4	0	2016-05-23	24
55	0	0	2017-10-30	1	2	1	3	0	2	1	0	0	0	3	0	1	1	2016-07-08	15
733	1	0	2019-04-03	1	2	1	3	1	2	1	0	0	0	2	2	3	0	2014-11-28	52
749	1	0	2018-11-06	1	2	1	3	0	2	0	0	0	0	2	0	4	0	2016-05-05	30
743	1	1	2016-09-13	1	2	1	3	1	2	1	0	1	0	3	2	4	0	2016-01-05	8
778	1	0	2018-10-11	1	2	1	3	1	2	1	0	0	0	2	0	4	0	2017-05-23	16
24	0	1	2015-04-15	0	2	3	2	0	2	3	0	0	0	2	0	2	0	2014-03-27	12
47	0	0	2017-03-23	1	2	3	2	0	2	0	0	1	0	2	0	2	1	2016-10-27	4
759	1	0	2019-04-10	1	2	3	2	1	2	2	0	1	0	3	0	4	0	2016-06-29	33
121	0	0	2016-11-23	1	2	3	2	0	2	0	0	0	0	2	2	4	1	2016-04-05	7
10	0	0	2017-09-18	1	2	3	2	1	2	1	0	0	1	2	0	3	1	2016-03-15	18
84	0	0	2017-10-27	1	2	3	2	0	2	1	0	1	0	3	1	4	0	2016-05-18	17
769	1	0	2018-05-28	1	2	2	3	0	2	2	0	1	0	2	2	3	0	2016-12-06	17
785	1	0	2018-04-16	0	2	3	2	1	2	1	1	1	0	2	0	4	1	2018-04-03	0
116	0	0	2017-04-10	1	2	3	2	1	2	1	0	0	0	3	1	4	0	2016-04-13	11
109	0	0	2016-10-26	1	2	3	2	0	2	1	0	1	1	3	2	3	1	2016-04-19	6
763	1	0	2017-01-23	0	2	3	2	0	2	2	0	0	1	3	0	4	0	2016-08-05	5
54	0	0	2017-03-16	1	2	1	3	0	2	0	0	0	0	2	0	2	1	2016-07-11	8
180	0	0	2016-07-21	1	2	1	3	1	2	3	0	0	0	3	1	4	0	2016-01-12	6
754	1	0	2018-10-11	1	2	3	2	1	2	2	0	1	0	2	1	4	0	2016-05-31	28
773	1	0	2019-01-04	1	2	3	2	1	2	3	0	1	0	2	0	2	0	2017-04-06	20
1	0	0	2017-11-15	1	2	3	2	1	2	2	0	1	0	2	1	4	0	2016-05-31	17
753	1	1	2016-10-25	1	2	1	3	0	2	0	0	0	0	1	0	4	1	2016-08-12	2
13	0	0	2017-08-01	1	2	3	2	0	2	0	0	1	0	2	0	4	0	2015-11-11	20
741	1	0	2019-04-17	1	2	1	3	1	2	2	0	0	0	2	0	4	1	2016-01-05	39
740	1	0	2018-12-20	1	2	2	3	0	2	1	0	0	1	3	0	4	0	2015-08-31	39
796	1	0	2019-03-27	1	2	1	3	1	2	3	0	0	1	3	2	4	0	2018-10-17	5
738	1	1	2015-10-08	1	2	3	2	1	2	2	0	1	0	3	2	3	0	2015-06-17	3
50	0	0	2017-09-20	0	2	3	2	0	2	1	0	1	0	1	0	3	1	2016-09-22	11
728	1	1	2014-03-03	1	2	3	2	1	2	2	0	1	0	1	1	1	0	2013-01-18	13
730	1	0	2018-09-17	1	2	1	3	1	2	2	0	0	0	1	0	4	0	2013-08-12	61
26	0	1	2014-09-30	1	2	3	2	1	2	3	1	0	0	1	2	4	0	2014-01-02	8
7	0	0	2017-08-23	1	2	3	2	0	2	1	0	0	0	0	0	4	0	2016-04-01	16
152	0	0	2017-04-05	1	2	1	3	1	2	2	0	0	0	3	2	4	0	2016-02-29	13
772	1	0	2019-03-08	0	0	2	3	1	3	3	0	0	0	1	0	1	0	2017-03-24	23
12	0	0	2016-07-27	0	0	2	3	1	3	2	0	0	1	2	0	1	1	2016-01-07	6
45	0	0	2015-11-05	0	0	3	3	1	3	3	0	1	0	3	0	3	0	2014-07-12	15
762	1	0	2019-03-22	0	0	2	3	1	3	1	0	0	0	2	0	2	0	2016-08-12	31
35	0	1	2013-12-31	1	1	3	3	1	3	3	1	1	0	1	2	3	0	2013-02-24	10
777	1	0	2018-09-14	0	1	2	3	1	3	3	0	0	0	3	2	4	0	2017-05-10	16
197	0	0	2016-05-12	1	1	3	2	1	3	3	0	1	0	2	1	3	0	2015-12-15	4
774	1	0	2019-04-17	1	1	3	2	1	3	2	0	1	0	2	0	3	1	2017-07-19	20
31	0	0	2017-12-25	1	1	2	3	1	3	3	0	0	0	1	2	1	1	2013-04-23	56
14	0	1	2016-07-25	1	1	2	3	1	3	2	0	0	0	3	0	3	0	2015-11-10	8
735	1	1	2017-07-25	1	1	2	3	1	3	2	0	1	0	2	2	3	0	2015-01-14	30
18	0	0	2017-04-11	0	1	2	3	1	3	3	0	0	0	3	0	4	0	2015-08-21	19
148	0	0	2018-01-11	1	1	1	3	1	3	3	0	0	0	3	1	4	0	2016-03-03	22
750	1	0	2017-11-02	1	1	3	2	1	3	1	0	0	0	2	1	3	0	2016-05-06	17
16	0	1	2017-07-29	1	1	1	3	1	3	3	0	0	0	2	0	2	0	2015-10-30	20
32	0	0	2014-06-06	1	1	2	3	1	3	2	0	0	0	1	0	4	1	2013-03-15	14
6	0	1	2016-12-24	1	1	2	3	1	3	3	0	0	0	1	0	4	0	2016-05-03	7
725	1	0	2019-02-11	1	2	3	2	1	3	3	0	1	0	3	0	3	0	2018-08-08	6
5	0	0	2017-04-24	1	2	3	2	1	3	3	0	0	0	1	0	2	0	2016-05-05	11
19	0	0	2018-01-17	1	2	2	3	1	3	2	0	0	0	2	0	3	0	2015-06-25	30
17	0	0	2017-05-16	0	2	3	2	1	3	1	0	0	0	1	0	4	0	2015-10-27	18
726	1	1	2012-05-17	1	2	3	2	0	3	3	0	0	0	0	1	1	1	2011-07-05	10
766	1	0	2019-01-10	1	2	3	2	1	3	1	0	0	0	3	0	3	0	2016-12-28	24
779	1	0	2019-01-29	0	2	3	2	0	3	2	0	1	0	2	2	4	0	2017-06-06	19
27	0	1	2015-03-17	1	2	3	2	1	3	3	0	0	0	1	0	2	0	2013-11-30	15
9	0	0	2016-11-28	1	2	3	2	1	3	2	0	1	0	2	1	4	0	2016-03-22	8
34	0	1	2013-03-10	1	2	1	3	0	3	1	0	1	1	1	2	2	1	2013-03-05	0
3	0	1	2017-06-25	0	2	1	3	1	3	3	0	0	0	2	0	4	1	2016-05-10	13
2	0	0	2017-12-07	1	2	3	2	1	3	1	0	0	0	1	0	4	0	2016-05-31	18
36	0	1	2013-07-31	1	2	3	2	1	3	3	1	0	0	1	0	3	0	2012-12-04	7
767	1	0	2019-03-26	1	2	3	2	1	3	2	0	0	0	2	2	4	0	2016-08-31	30
8	0	0	2017-02-14	1	2	1	3	1	3	3	0	0	1	2	2	4	0	2016-03-22	10
737	1	1	2016-06-28	1	2	1	3	1	3	1	0	1	0	3	0	4	1	2015-09-16	9
40	0	1	2012-07-02	0	2	3	2	1	3	3	0	0	0	1	0	2	1	2012-02-27	4
731	1	1	2013-08-05	1	2	3	2	1	3	2	1	1	0	1	2	2	0	2013-08-14	0
783	1	0	2018-12-24	1	2	1	3	0	3	1	0	0	0	3	0	3	0	2017-10-20	14
33	0	0	2017-06-14	1	2	3	2	1	3	3	0	1	0	1	0	2	0	2013-03-05	51
11	0	0	2017-01-17	1	2	3	2	1	3	3	0	0	0	2	0	3	0	2016-01-25	11
4	0	0	2017-11-02	1	2	2	3	1	3	3	0	0	1	2	0	4	0	2016-05-10	17
15	0	1	2015-11-13	1	2	3	3	1	3	3	0	1	0	3	2	3	0	2015-11-03	0
20	0	1	2015-09-29	1	2	3	2	1	3	3	0	0	1	3	0	4	0	2015-04-20	5

## Sheet: one-to-two PSM
ID	Gctype(0=non-HAS,1=HAS)	outcome 0=alive;1=death	deathdate	gender 0=female; 1 male	age (yr) 0:＜45 1:60＞age≥45 2:≥60	tumor location 1=U;2=M;3=L.4=total	surgery type1=PG;2=DG;3=TG;4=TGC	vascular invasion0=no;1=yes	T 1=Tis.T0,T1,T2; 2=T3; 3=T4	N 0=N0;1=N1;2=N2;3=N3	M 0=M0;1=M1	CEA 0:<=5ng/ml; 1:>5ng/ml	CEA 0:<=37u/ml; 1:>37u/ml	EGFR 0=-;1=+; 2=++;3=+++	Her2 0=-/+; 1=+++; 2=++	KI-67 1=0-25; 2=26-50; 3=51-75; 4=76-100	neoadjuvant chemotherapy	surgerydate	OS
169	0	0	2017-11-15	1	1	3	3	0	1	0	0	0	0	3	2	3	0	2016-02-02	21
613	0	0	2017-09-08	1	2	2	3	1	1	1	0	1	0	0	0	4	0	2013-04-23	52
729	1	0	2018-08-20	1	1	3	2	0	1	0	0	1	0	3	0	4	0	2013-04-26	63
351	0	0	2017-09-21	0	2	3	2	0	1	2	0	0	0	3	1	4	0	2015-03-13	30
296	0	0	2017-12-22	1	1	3	2	0	1	1	0	0	0	0	0	4	0	2015-07-30	28
49	0	0	2017-12-04	1	1	1	2	0	1	0	0	1	0	3	0	3	1	2016-10-11	13
747	1	0	2019-04-12	1	1	3	2	0	1	0	0	0	0	2	0	4	0	2016-06-29	33
185	0	0	2017-10-31	1	1	3	2	0	1	0	0	0	0	2	0	4	0	2016-01-04	21
137	0	0	2017-06-13	1	1	3	2	0	1	0	0	0	0	2	2	4	0	2016-03-16	14
756	1	0	2018-12-10	1	2	3	2	0	1	1	0	0	0	2	1	2	1	2016-11-02	25
233	0	0	2017-12-20	1	1	3	2	0	1	2	0	0	0	2	2	3	0	2015-11-02	25
441	0	0	2017-07-11	0	0	3	2	1	1	2	0	0	0	3	0	4	0	2014-08-18	34
583	0	0	2016-11-02	1	0	3	2	0	1	0	0	0	0	1	0	1	0	2013-07-29	39
764	1	0	2018-08-22	1	1	3	2	1	1	1	0	0	0	3	0	3	0	2016-08-12	24
212	0	0	2017-04-10	1	1	1	1	0	1	0	0	0	0	2	0	3	0	2015-11-30	16
780	1	0	2018-06-12	0	1	3	2	0	1	0	0	0	0	3	0	4	0	2017-06-19	11
782	1	0	2019-03-28	1	1	3	2	1	1	0	0	0	0	3	2	3	0	2017-10-10	17
788	1	0	2019-04-18	1	2	1	3	0	1	2	0	0	1	2	0	1	0	2018-01-30	14
176	0	0	2017-12-15	0	2	3	2	0	1	1	0	0	0	3	0	3	0	2016-01-20	22
186	0	0	2016-05-11	1	1	1	3	0	1	0	0	1	0	3	2	4	0	2015-12-28	4
360	0	0	2016-06-16	0	1	3	2	0	1	0	0	0	0	2	0	3	0	2015-02-06	16
727	1	0	2018-12-11	1	2	3	2	1	1	1	0	0	0	1	2	4	0	2012-10-15	73
80	0	0	2017-12-19	1	1	1	3	1	1	1	0	0	0	3	1	4	0	2016-05-25	18
66	0	0	2017-12-11	0	2	3	2	0	1	0	0	0	0	2	0	3	0	2016-06-16	17
712	0	0	2017-02-21	1	2	3	2	0	1	1	0	0	0	0	0	4	0	2011-11-14	63
734	1	0	2019-04-18	1	2	3	2	1	1	0	0	0	0	3	0	4	0	2014-12-25	51
412	0	0	2016-02-04	1	2	3	2	0	1	0	0	0	0	3	1	4	0	2014-10-22	15
736	1	0	2019-03-04	1	1	3	2	1	1	3	0	0	0	3	2	3	0	2015-05-19	45
46	0	0	2018-01-15	1	1	1	3	0	1	1	0	0	0	3	0	4	1	2016-11-22	13
403	0	1	2016-07-03	1	2	3	2	1	1	2	0	1	0	3	0	3	0	2014-11-18	19
61	0	0	2017-10-20	1	1	1	3	0	1	2	0	1	0	3	0	3	0	2016-06-27	15
73	0	0	2017-03-17	1	2	3	2	1	1	2	0	1	0	2	2	4	0	2016-06-12	9
64	0	0	2017-11-14	1	0	3	2	1	1	1	0	0	0	2	2	4	0	2016-06-21	16
744	1	0	2019-03-01	1	2	3	2	1	1	3	0	0	0	2	0	4	0	2015-12-21	38
448	0	0	2017-12-18	1	1	3	2	1	1	1	0	0	0	3	0	2	0	2014-08-11	40
126	0	0	2018-01-17	1	1	3	2	0	1	0	0	0	0	2	0	4	0	2016-03-29	21
765	1	1	2017-04-18	1	1	3	2	1	1	1	0	1	0	0	0	4	1	2016-12-05	4
770	1	0	2019-03-04	1	1	3	2	0	1	1	0	0	0	3	2	4	0	2017-02-10	24
430	0	0	2016-12-21	1	1	3	2	0	1	1	0	0	0	3	2	4	0	2014-09-15	27
771	1	0	2018-10-10	1	1	1	1	0	1	0	0	0	0	2	2	3	0	2017-03-03	19
110	0	0	2017-04-11	1	2	1	3	0	1	0	0	0	0	3	0	3	0	2016-04-18	11
90	0	0	2017-11-15	0	1	3	2	0	1	3	0	0	0	3	2	4	1	2016-05-11	18
465	0	0	2018-01-10	1	2	1	3	1	1	0	0	1	0	2	0	3	0	2014-06-12	42
52	0	0	2017-08-16	1	1	1	3	0	1	0	0	0	0	2	0	2	1	2016-09-14	11
781	1	0	2019-04-03	0	2	3	2	0	1	1	0	0	0	2	0	4	0	2017-08-03	20
784	1	0	2018-12-21	0	1	3	2	1	1	3	0	0	0	2	0	1	0	2017-10-12	14
210	0	0	2018-01-05	1	1	3	2	1	1	1	0	0	0	2	2	3	0	2015-11-30	25
793	1	0	2019-03-08	1	1	1	3	0	1	0	0	0	0	2	0	3	0	2018-09-17	5
191	0	0	2017-12-01	1	2	2	2	1	1	3	0	0	0	2	0	4	0	2015-12-21	23
415	0	0	2015-10-21	1	2	3	2	0	1	0	0	0	0	3	2	3	0	2014-10-20	12
451	0	0	2017-12-18	1	0	3	2	0	1	0	0	0	1	2	0	1	0	2014-07-31	40
723	1	0	2017-12-18	1	1	3	2	1	2	1	0	1	0	1	1	3	0	2009-11-03	97
326	0	0	2017-05-08	0	1	3	3	1	2	0	0	0	0	3	1	3	1	2015-05-11	23
724	1	0	2019-04-15	0	1	3	2	1	2	3	0	0	0	3	0	4	0	2016-07-18	32
603	0	0	2016-08-30	0	2	1	3	1	2	2	0	0	0	1	2	1	0	2013-05-30	39
728	1	1	2014-03-03	1	2	3	2	1	2	2	0	1	0	1	1	1	0	2013-01-18	13
47	0	0	2017-03-23	1	2	3	2	0	2	0	0	1	0	2	0	2	1	2016-10-27	4
303	0	0	2016-12-26	0	1	3	3	0	2	2	0	0	0	2	0	3	0	2015-07-15	17
160	0	0	2016-06-27	1	1	2	2	0	2	2	0	0	0	2	0	3	0	2016-02-18	4
730	1	0	2018-09-17	1	2	1	3	1	2	2	0	0	0	1	0	4	0	2013-08-12	61
494	0	0	2017-08-04	1	0	3	2	0	2	0	0	0	0	2	0	2	0	2014-04-18	39
304	0	0	2017-04-17	1	2	1	3	1	2	1	0	0	0	1	0	4	0	2015-07-15	21
733	1	0	2019-04-03	1	2	1	3	1	2	1	0	0	0	2	2	3	0	2014-11-28	52
418	0	0	2018-01-10	0	0	3	2	1	2	3	0	0	0	2	0	3	0	2014-10-17	38
438	0	0	2017-12-12	1	2	1	3	1	2	3	0	0	0	2	0	3	0	2014-08-21	39
349	0	0	2017-08-07	0	2	3	2	0	2	2	0	0	0	2	2	4	0	2015-03-24	28
739	1	1	2016-04-14	1	1	1	3	1	2	0	0	1	0	2	0	4	1	2015-10-13	6
124	0	0	2017-03-31	1	1	3	2	1	2	3	0	1	0	3	0	4	0	2016-03-29	12
740	1	0	2018-12-20	1	2	2	3	0	2	1	0	0	1	3	0	4	0	2015-08-31	39
85	0	0	2017-10-10	1	1	1	3	0	2	0	0	0	0	3	0	4	0	2016-05-17	16
741	1	0	2019-04-17	1	2	1	3	1	2	2	0	0	0	2	0	4	1	2016-01-05	39
354	0	0	2016-02-02	1	2	1	3	1	2	2	0	0	0	2	0	4	1	2015-03-06	10
742	1	0	2019-04-08	1	1	3	3	1	2	3	0	0	0	2	0	3	0	2015-12-03	40
152	0	0	2017-04-05	1	2	1	3	1	2	2	0	0	0	3	2	4	0	2016-02-29	13
256	0	0	2018-01-16	1	2	1	3	1	2	2	0	0	0	3	2	4	0	2015-09-24	27
743	1	1	2016-09-13	1	2	1	3	1	2	1	0	1	0	3	2	4	0	2016-01-05	8
437	0	1	2015-11-30	1	1	1	3	1	2	1	0	0	0	2	0	4	0	2014-08-26	15
745	1	0	2019-03-18	1	2	1	3	1	2	1	0	0	0	3	0	4	1	2016-04-25	34
145	0	0	2017-12-14	1	1	2	3	0	2	2	0	1	0	2	0	3	0	2016-03-08	21
107	0	0	2017-12-13	1	2	1	3	1	2	1	0	0	0	3	0	4	1	2016-04-22	19
746	1	0	2019-04-17	1	1	2	2	0	2	2	0	0	0	2	0	3	0	2016-02-19	37
461	0	1	2016-09-05	1	1	1	3	1	2	3	0	0	0	2	0	3	0	2014-06-16	26
369	0	0	2018-01-15	1	1	3	2	0	2	2	0	0	0	2	0	3	0	2015-01-19	35
749	1	0	2018-11-06	1	2	1	3	0	2	0	0	0	0	2	0	4	0	2016-05-05	30
65	0	0	2017-12-25	1	0	3	2	1	2	0	0	0	0	3	2	4	0	2016-06-17	18
139	0	0	2016-10-12	0	1	3	2	1	2	3	0	1	1	2	0	3	0	2016-03-15	6
751	1	0	2019-02-28	1	1	1	3	0	2	0	0	0	0	3	0	4	0	2016-05-17	33
577	0	1	2015-02-13	0	1	1	3	1	2	1	0	1	0	1	0	3	0	2013-08-12	18
752	1	0	2018-06-28	1	1	1	3	1	2	2	0	0	0	2	0	4	0	2016-05-23	25
165	0	0	2017-11-06	0	1	3	2	1	2	0	0	1	0	2	2	4	1	2016-02-16	20
753	1	1	2016-10-25	1	2	1	3	0	2	0	0	0	0	1	0	4	1	2016-08-12	2
608	0	0	2017-07-13	1	2	1	3	1	2	3	0	1	1	1	2	4	0	2013-05-08	50
757	1	0	2018-12-18	1	0	3	2	1	2	3	0	0	0	2	0	2	0	2016-06-15	30
207	0	0	2017-10-09	1	0	3	2	0	2	2	0	0	0	2	0	2	0	2015-12-01	22
503	0	0	2017-11-27	1	1	2	2	1	2	0	0	0	0	3	0	3	0	2014-04-02	43
763	1	0	2017-01-23	0	2	3	2	0	2	2	0	0	1	3	0	4	0	2016-08-05	5
77	0	0	2016-12-28	1	1	3	2	0	2	3	0	1	0	3	0	3	0	2016-05-30	6
420	0	0	2016-12-21	1	0	3	2	1	2	1	0	0	0	3	0	4	0	2014-10-14	26
277	0	0	2017-11-27	1	2	1	3	1	2	2	0	0	0	3	0	4	0	2015-08-27	27
119	0	0	2017-08-23	1	1	1	3	1	2	2	0	0	0	3	0	4	0	2016-04-07	16
138	0	0	2017-08-02	0	1	3	3	1	2	0	0	1	0	3	2	3	0	2016-03-16	16
352	0	0	2016-06-15	0	2	3	2	0	2	1	0	0	0	3	0	3	0	2015-03-12	15
244	0	0	2017-09-21	1	2	1	3	0	2	3	0	0	0	3	0	2	0	2015-10-20	23
238	0	0	2017-11-13	1	2	1	3	1	2	1	0	1	1	1	0	3	1	2015-10-27	24
371	0	0	2017-03-21	1	1	1	3	0	2	0	0	0	0	2	2	2	0	2015-01-19	26
472	0	0	2017-06-14	0	0	3	2	0	2	0	0	0	0	3	0	2	0	2014-05-28	36
773	1	0	2019-01-04	1	2	3	2	1	2	3	0	1	0	2	0	2	0	2017-04-06	20
385	0	0	2017-12-04	1	1	4	4	1	2	2	0	0	0	3	1	4	0	2014-12-16	35
778	1	0	2018-10-11	1	2	1	3	1	2	1	0	0	0	2	0	4	0	2017-05-23	16
102	0	0	2018-01-08	1	1	3	2	1	2	2	0	0	0	2	0	4	0	2016-04-27	20
121	0	0	2016-11-23	1	2	3	2	0	2	0	0	0	0	2	2	4	1	2016-04-05	7
228	0	0	2017-04-05	1	2	3	2	1	2	1	0	0	0	3	0	3	0	2015-11-05	17
69	0	0	2017-09-13	1	2	3	2	1	2	2	0	1	0	1	1	3	0	2016-06-13	15
639	0	1	2015-02-15	0	1	3	2	0	2	1	0	1	0	0	2	1	0	2013-01-17	24
394	0	0	2015-05-26	1	1	3	3	1	3	2	0	0	0	2	0	3	0	2014-11-28	5
786	1	0	2018-12-18	1	1	3	2	0	2	2	0	0	0	2	2	4	0	2017-12-25	11
255	0	0	2017-03-28	1	2	1	3	0	2	1	0	0	0	2	0	4	0	2015-09-29	17
479	0	0	2017-10-10	1	2	3	2	1	2	2	0	0	0	2	1	3	0	2014-05-22	40
206	0	0	2017-12-08	1	1	3	3	1	2	3	0	0	0	2	0	3	0	2015-12-02	24
225	0	0	2017-04-05	1	2	1	3	0	2	1	0	1	0	2	0	2	0	2015-11-10	16
790	1	0	2018-08-21	1	2	1	1	1	2	3	0	0	0	3	0	3	1	2018-07-27	0
72	0	0	2017-05-08	1	1	1	3	1	2	3	0	1	0	3	2	4	0	2016-06-12	10
54	0	0	2017-03-16	1	2	1	3	0	2	0	0	0	0	2	0	2	1	2016-07-11	8
794	1	0	2019-04-03	0	0	2	2	1	2	2	0	0	0	2	1	3	0	2018-10-23	5
795	1	0	2019-04-04	0	0	1	3	0	2	3	0	0	0	2	0	2	0	2018-10-23	5
634	0	0	2016-07-28	0	2	1	3	0	2	2	0	0	0	1	0	1	1	2013-01-25	42
796	1	0	2019-03-27	1	2	1	3	1	2	3	0	0	1	3	2	4	0	2018-10-17	5
725	1	0	2019-02-11	1	2	3	2	1	2	3	0	1	0	3	0	3	0	2018-08-08	6
417	0	0	2017-11-22	1	2	3	2	1	2	1	0	0	0	2	1	1	0	2014-10-17	37
726	1	1	2012-05-17	1	2	3	2	0	3	3	0	0	0	0	1	1	1	2011-07-05	10
336	0	0	2017-11-27	1	1	1	3	0	3	0	0	0	0	3	2	3	1	2015-04-14	31
232	0	0	2017-08-18	0	1	2	3	1	3	3	0	0	0	3	0	3	0	2015-11-03	21
731	1	1	2013-08-05	1	2	3	2	1	3	2	1	1	0	1	2	2	0	2013-08-14	0
735	1	1	2017-07-25	1	1	2	3	1	3	2	0	1	0	2	2	3	0	2015-01-14	30
374	0	0	2017-07-25	1	1	2	3	1	3	2	0	1	0	2	2	3	0	2015-01-14	30
45	0	0	2015-11-05	0	0	3	3	1	3	3	0	1	0	3	0	3	0	2014-07-12	15
737	1	1	2016-06-28	1	2	1	3	1	3	1	0	1	0	3	0	4	1	2015-09-16	9
99	0	0	2017-06-09	1	2	3	2	1	3	3	0	1	1	3	0	4	0	2016-05-03	13
158	0	0	2016-10-11	1	2	1	3	1	3	2	0	1	0	2	0	4	0	2016-02-18	7
750	1	0	2017-11-02	1	1	3	2	1	3	1	0	0	0	2	1	3	0	2016-05-06	17
701	0	0	2017-05-25	1	1	3	2	1	3	3	0	1	0	1	0	1	0	2012-01-31	63
498	0	0	2017-05-04	1	2	1	3	1	3	2	0	1	0	2	0	4	0	2014-04-10	36
339	0	0	2016-09-05	1	2	3	2	1	3	3	0	0	0	3	0	2	0	2015-04-07	16
252	0	0	2017-11-01	1	2	3	2	0	3	3	0	1	0	3	0	3	0	2015-10-09	24
762	1	0	2019-03-22	0	0	2	3	1	3	1	0	0	0	2	0	2	0	2016-08-12	31
684	0	0	2016-11-18	1	2	2	3	0	3	2	0	0	0	0	0	4	1	2012-06-06	53
136	0	0	2017-07-10	1	2	1	3	1	3	3	0	0	0	2	1	2	0	2016-03-18	15
766	1	0	2019-01-10	1	2	3	2	1	3	1	0	0	0	3	0	3	0	2016-12-28	24
143	0	1	2017-01-07	1	2	3	2	1	3	3	0	0	0	3	0	4	0	2016-03-08	9
767	1	0	2019-03-26	1	2	3	2	1	3	2	0	0	0	2	2	4	0	2016-08-31	30
224	0	0	2017-01-25	1	1	3	2	1	3	2	0	1	0	3	0	4	0	2015-11-11	14
772	1	0	2019-03-08	0	0	2	3	1	3	3	0	0	0	1	0	1	0	2017-03-24	23
480	0	1	2016-09-01	1	2	1	3	1	3	3	0	1	0	2	0	3	0	2014-05-21	27
777	1	0	2018-09-14	0	1	2	3	1	3	3	0	0	0	3	2	4	0	2017-05-10	16
722	0	1	2013-03-31	1	2	1	3	0	3	1	0	1	0	0	2	1	0	2011-07-12	20
779	1	0	2019-01-29	0	2	3	2	0	3	2	0	1	0	2	2	4	0	2017-06-06	19
15	0	1	2015-11-13	1	2	3	3	1	3	3	0	1	0	3	2	3	0	2015-11-03	0
132	0	0	2017-08-24	0	2	2	3	1	3	3	0	0	0	2	0	3	0	2016-03-22	17
263	0	0	2017-10-12	1	2	2	3	1	3	2	0	0	0	3	0	4	0	2015-09-15	24
783	1	0	2018-12-24	1	2	1	3	0	3	1	0	0	0	3	0	3	0	2017-10-20	14
148	0	0	2018-01-11	1	1	1	3	1	3	3	0	0	0	3	1	4	0	2016-03-03	22
196	0	0	2017-03-13	1	1	3	2	1	3	3	0	1	0	3	0	4	1	2015-12-15	14
318	0	0	2017-10-17	0	1	3	2	0	3	1	0	0	0	2	0	4	0	2015-06-01	28
456	0	0	2017-12-05	1	1	1	3	1	3	3	0	0	0	3	0	1	1	2014-07-17	40
713	0	1	2014-12-31	1	0	2	3	1	3	3	1	0	0	1	0	1	0	2011-11-08	37
